# Supplementary material for: Nearest-Neighbor Effects in Short Unfolded Peptides: An Assessment of Molecular Dynamics Force Fields
Source: J Chem Inf Model. 2026 Jun 4;66(12):7190–206. doi: 10.1021/acs.jcim.6c00438 (PMC13292223; doi:10.1021/acs.jcim.6c00438)
Supplement: Supplementary file 1 [file ci6c00438_si_001.zip]

Archive with 3 entries (2 files):
- Data_and_Analysis_Codes/
- Data_and_Analysis_Codes/Hellinger_Distance_Analysis.zip
- Data_and_Analysis_Codes/mesostate_pop_calc.py
