# Supplementary material for: Nearest-Neighbor Effects in Short Unfolded Peptides: An Assessment of Molecular Dynamics Force Fields
Source: J Chem Inf Model. 2026 Jun 4;66(12):7190–206. doi: 10.1021/acs.jcim.6c00438 (PMC13292223; doi:10.1021/acs.jcim.6c00438)
Supplement: Supplementary file 1 [file ci6c00438_si_001.zip › Data_and_Analysis_Codes/mesostate_pop_calc.py]

#!/usr/bin/env python
# coding: utf-8
"""Code to compute the mesostate populations"""

"""Usage:
	python mesostate.py rama_GDG_pro_A.txt
"""
import sys
import numpy as np

x = np.arange(-179, 180, 2)
y = np.arange(-179, 180, 2)
xx, yy = np.meshgrid(x, y)


def shift_p(p):
    epsilon = 1e-9
    return p + epsilon / np.sum(p + epsilon)


def Resmesostate(P_rama):
    """This function calculates the mesostate populations of
    pPII, beta-strand, turns and epsilon mesostates"""
    mask_pPII  = (xx >=  -90.0) & (xx <=  -35.0) & (yy >  100.0) & (yy <=  180.0)
    mask_betaT = (xx >= -130.0) & (xx <=  -90.0) & (yy >  130.0) & (yy <=  180.0)
    mask_betaA = (xx >= -180.0) & (xx <= -130.0) & (yy >  130.0) & (yy <=  180.0)
    mask_betaP = (xx >= -130.0) & (xx <=  -90.0) & (yy >  100.0) & (yy <=  130.0)
    mask_epsil = (xx >= -180.0) & (xx <=  -20.0) & (yy > -180.0) & (yy <= -150.0)

    pPII    = np.sum(P_rama[mask_pPII])
    betaT   = np.sum(P_rama[mask_betaT])
    betaA   = np.sum(P_rama[mask_betaA])
    betaP   = np.sum(P_rama[mask_betaP])
    epsilon = np.sum(P_rama[mask_epsil])
    beta    = betaT + betaA + betaP
    turn    = 1 - (pPII + beta + epsilon)

    return np.array([pPII, beta, epsilon, turn])


def mdRamaLoad(filename):
    """This function loads the rama_GxG_m.txt or rama_GxyG_m.txt texts"""
    P_file = np.loadtxt(filename, dtype=np.float64)
    P_file = np.flipud(P_file)
    P_file = P_file / np.sum(P_file)
    return P_file


if __name__ == "__main__":
    if len(sys.argv) != 2:
        print(f"Usage: {sys.argv[0]} <filename>")
        sys.exit(1)

    filename = sys.argv[1]
    P_Rama = mdRamaLoad(filename)
    pPII, beta, epsilon, turn = Resmesostate(P_Rama)

    print(f"{'Mesostate':<12} {'Population':>12}")
    print("-" * 25)
    print(f"{'pPII':<12} {pPII:>12.6f}")
    print(f"{'Beta':<12} {beta:>12.6f}")
    print(f"{'Epsilon':<12} {epsilon:>12.6f}")
    print(f"{'Turn':<12} {turn:>12.6f}")
