# Supplementary material for: Nearest-Neighbor Effects in Short Unfolded Peptides: An Assessment of Molecular Dynamics Force Fields
Source: J Chem Inf Model. 2026 Jun 4;66(12):7190–206. doi: 10.1021/acs.jcim.6c00438 (PMC13292223; doi:10.1021/acs.jcim.6c00438)
Supplement: Supplementary file 2 [file ci6c00438_si_002.zip]

Archive with 3 entries (2 files):
- Gaussian_Modeling_Jcoupling/
- Gaussian_Modeling_Jcoupling/distribution_Jcoupling_GxyG__plots.m
- Gaussian_Modeling_Jcoupling/REDME_Matlab_J_coupling.docx
