# Supplementary material for: Nearest-Neighbor Effects in Short Unfolded Peptides: An Assessment of Molecular Dynamics Force Fields
Source: J Chem Inf Model. 2026 Jun 4;66(12):7190–206. doi: 10.1021/acs.jcim.6c00438 (PMC13292223; doi:10.1021/acs.jcim.6c00438)
Supplement: Supplementary file 2 [file ci6c00438_si_002.zip › Gaussian_Modeling_Jcoupling/distribution_Jcoupling_GxyG__plots.m]

%This program calculates Ramachandran plots and J-coupling constants based on input parameters
%mole fractions
%random coil entropy
Srandomcoil=0.0777;
%gas constant
R=8.31
%number of troughs 
nt=9
%Number of peptides considered 
k1max=22;
%Choice of Karplus constants for 3J
%L=1 Wang and Bax
%L=2 Hu and Bax
%L=3 Case et al. DFT 1
%L=4 Hu and Bax crystal for HCbeta
L=2
%Choice of Karplus constants for 1JNCa
%K=1 Wirmer-Schwalbe
%K=2 Ding-Gronenborn
K=1
%Temperature
T=298.0;
%Ramachandran coordinates
%alanine
%GAG
chi(1,1)=0.80;
chi(2,1)=0.10;
chi(3,1)=0.03;
chi(4,1)=0.03;
chi(5,1)=0.04;
chi(6,1)=chi(1,1);
chi(7,1)=chi(2,1);
chi(8,1)=chi(2,1);
chi(9,1)=chi(5,1);
%phi
phimax(1,1)=-72.0;
phimax(2,1)=-115.0;
phimax(3,1)=-60.0;
phimax(4,1)=-60.0;
phimax(5,1)=70.0;
phimax(6,1)=phimax(1,1);
phimax(7,1)=phimax(2,1);
phimax(8,1)=360.0+phimax(2,1);
phimax(9,1)=phimax(5,1);
%psi
psimax(1,1)=152.0;
psimax(2,1)=155.0;
psimax(3,1)=-30.0;
psimax(4,1)=60.0;
psimax(5,1)=-60.0;
psimax(6,1)=-(360-psimax(1,1));
psimax(7,1)=-(360-psimax(2,1));
psimax(8,1)=psimax(2,1);
psimax(9,1)=-360.0+psimax(5,1);
%phi-width
wphi(1,1)=20.0;
wphi(2,1)=20.0;
wphi(3,1)=20.0;
wphi(4,1)=20.0;
wphi(5,1)=20.0;
wphi(6,1)=wphi(1,1);
wphi(7,1)=wphi(2,1);
wphi(8,1)=wphi(2,1);
wphi(9,1)=wphi(5,1);
%psi-width
wpsi(1,1)=20.0;
wpsi(2,1)=20.0;
wpsi(3,1)=20.0;
wpsi(4,1)=20.0;
wpsi(5,1)=20.0;
wpsi(6,1)=wpsi(1,1);
wpsi(7,1)=wphi(2,1);
wpsi(8,1)=wpsi(2,1);
wpsi(9,1)=wpsi(5,1);
%covariance
cov(1,1)=0.0;
cov(2,1)=0.0;
cov(3,1)=0.0;
cov(4,1)=0.0;
cov(5,1)=0.0;
cov(6,1)=0.0;
cov(7,1)=0.0;
cov(8,1)=0.0;
cov(9,1)=0.0;
%J-coupling constants
J1_exp(1)=6.11;
dJ1_exp(1)=0.02;
J2_exp(1)=1.19;
dJ2_exp(1)=0.07;
J3_exp(1)=1.9;
dJ3_exp(1)=0.1;
J4_exp(1)=2.09;
dJ4_exp(1)=0.06;
J5_exp(1)=11.28;
dJ5_exp(1)=0.07;
%GsAG
chi(1,2)=0.40;
chi(2,2)=0.31;
chi(3,2)=0.07;
chi(4,2)=0.17;
chi(5,2)=0.05;
chi(6,2)=chi(1,2);
chi(7,2)=chi(2,2);
chi(8,2)=chi(2,2);
chi(9,2)=chi(5,2);
%phi
phimax(1,2)=-69.0;
phimax(2,2)=-115.0;
phimax(3,2)=-60.0;
phimax(4,2)=70.0;
phimax(5,2)=-50.0;
phimax(6,2)=phimax(1,2);
phimax(7,2)=phimax(2,2);
phimax(8,2)=360.0+phimax(2,2);
phimax(9,2)=phimax(5,2);
%psi
psimax(1,2)=155.0;
psimax(2,2)=155.0;
psimax(3,2)=-30.0;
psimax(4,2)=60.0;
psimax(5,2)=50.0;
psimax(6,2)=-(360-psimax(1,2));
psimax(7,2)=-(360-psimax(2,2));
psimax(8,2)=psimax(2,2);
psimax(9,2)=-360.0+psimax(5,2);
%phi-width
wphi(1,2)=10.0;
wphi(2,2)=15.0;
wphi(3,2)=10.0;
wphi(4,2)=10.0;
wphi(5,2)=10.0;
wphi(6,2)=wphi(1,2);
wphi(7,2)=wphi(2,2);
wphi(8,2)=wphi(2,2);
wphi(9,2)=wphi(5,2);
%psi-width<
wpsi(1,2)=15.0;
wpsi(2,2)=10.0;
wpsi(3,2)=10.0;
wpsi(4,2)=10.0;
wpsi(5,2)=10.0;
wpsi(6,2)=wpsi(1,2);
wpsi(7,2)=wpsi(2,2);
wpsi(8,2)=wpsi(2,2);
wpsi(9,2)=wpsi(5,2);
%covariance
cov(1,2)=0.0;
cov(2,2)=0.0;
cov(3,2)=0.0;
cov(4,2)=0.0;
cov(5,2)=0.0;
cov(6,2)=0.0;
cov(7,2)=0.0;
cov(8,2)=0.0;
cov(9,2)=0.0;
%J-coupling constants
J1_exp(2)=6.35;
dJ1_exp(2)=0.03;
J2_exp(2)=0.79;
dJ2_exp(2)=0.05;
J3_exp(2)=3.2;
dJ3_exp(2)=0.07;
J4_exp(2)=2.05;
dJ4_exp(2)=0.06;
J5_exp(2)=11.30;
dJ5_exp(2)=0.15;
%GdAG
chi(1,3)=0.62;
chi(2,3)=0.23;
chi(3,3)=0.05;
chi(4,3)=0.10;
chi(5,3)=0.0;
chi(6,3)=chi(1,3);
chi(7,3)=chi(2,3);
chi(8,3)=chi(2,3);
chi(9,3)=chi(5,3);
%phi
phimax(1,3)=-72.0;
phimax(2,3)=-115.0;
phimax(3,3)=-30.0;
phimax(4,3)=50.0;
phimax(5,3)=-70.0;
phimax(6,3)=phimax(1,3);
phimax(7,3)=phimax(2,3);
phimax(8,3)=360.0+phimax(2,3);
phimax(9,3)=phimax(5,3);
%psi
psimax(1,3)=165.0;
psimax(2,3)=165.0;
psimax(3,3)=-30.0;
psimax(4,3)=-50.0;
psimax(5,3)=110.0;
psimax(6,3)=-(360-psimax(1,3));
psimax(7,3)=-(360-psimax(2,3));
psimax(8,3)=psimax(2,3);
psimax(9,3)=-360.0+psimax(5,3);
%phi-width
wphi(1,3)=15.0;
wphi(2,3)=15.0;
wphi(3,3)=10.0;
wphi(4,3)=10.0;
wphi(5,3)=10.0;
wphi(6,3)=wphi(1,3);
wphi(7,3)=wphi(2,3);
wphi(8,3)=wphi(2,3);
wphi(9,3)=wphi(5,3);
%psi-width
wpsi(1,3)=15.0;
wpsi(2,3)=15.0;
wpsi(3,3)=10.0;
wpsi(4,3)=10.0;
wpsi(5,3)=20.0;
wpsi(6,3)=wphi(1,3);
wpsi(7,3)=wpsi(2,3);
wpsi(8,3)=wpsi(2,3);
wpsi(9,3)=wpsi(5,3);
%covariance
cov(1,3)=0.0;
cov(2,3)=0.0;
cov(3,3)=0.0;
cov(4,3)=0.0;
cov(5,3)=0.0;
cov(6,3)=0.0;
cov(7,3)=0.0;
cov(8,3)=0.0;
cov(9,3)=0.0;
%J-coupling constants
J1_exp(3)=6.63;
dJ1_exp(3)=0.04;
J2_exp(3)=1.20;
dJ2_exp(3)=0.08;
J3_exp(3)=2.19;
dJ3_exp(3)=0.2;
J4_exp(3)=1.98;
dJ4_exp(3)=0.08;
J5_exp(3)=11.37;
dJ5_exp(3)=0.11;
%GAvG
chi(1,4)=0.40;
chi(2,4)=0.40;
chi(3,4)=0.13;
chi(4,4)=0.05;
chi(5,4)=0.02;
chi(6,4)=chi(1,4);
chi(7,4)=chi(2,4);
chi(8,4)=chi(2,4);
chi(9,4)=chi(5,4);
%phi
phimax(1,4)=-60.0;
phimax(2,4)=-120.0;
phimax(3,4)=80.0;
phimax(4,4)=-60.0;
phimax(5,4)=-60.0;
phimax(6,4)=phimax(1,4);
phimax(7,4)=phimax(2,4);
phimax(8,4)=360.0+phimax(2,4);
phimax(9,4)=phimax(5,4);
%psi
psimax(1,4)=153.0;
psimax(2,4)=153.0;
psimax(3,4)=-50.0;
psimax(4,4)=-30.0;
psimax(5,4)=100.0;
psimax(6,4)=-(360-psimax(1,4));
psimax(7,4)=-(360-psimax(2,4));
psimax(8,4)=psimax(2,4);
psimax(9,4)=-360.0+psimax(5,4);
%phi-width
wphi(1,4)=10.0;
wphi(2,4)=20.0;
wphi(3,4)=15.0;
wphi(4,4)=15.0;
wphi(5,4)=15.0;
wphi(6,4)=wphi(1,4);
wphi(7,4)=wphi(2,4);
wphi(8,4)=wphi(2,4);
wphi(9,4)=wphi(5,4);
%psi-width
wpsi(1,4)=20.0;
wpsi(2,4)=20.0;
wpsi(3,4)=15.0;
wpsi(4,4)=15.0;
wpsi(5,4)=15.0;
wpsi(6,4)=wpsi(1,4);
wpsi(7,4)=wpsi(2,4);
wpsi(8,4)=wpsi(2,4);
wpsi(9,4)=wpsi(5,4);
%covariance
cov(1,4)=0.0;
cov(2,4)=0.0;
cov(3,4)=0.0;
cov(4,4)=0.0;
cov(5,4)=0.0;
cov(6,4)=0.0;
cov(7,4)=0.0;
cov(8,4)=0.0;
cov(9,4)=0.0;
%J-coupling constants
J1_exp(4)=6.60;
dJ1_exp(4)=0.12;
J2_exp(4)=1.27;
dJ2_exp(4)=0.03;
J3_exp(4)=2.56;
dJ3_exp(4)=0.14;
J4_exp(4)=2.4;
dJ4_exp(4)=0.11;
J5_exp(4)=11.45;
dJ5_exp(4)=0.17;
%GAlG
chi(1,5)=0.55;
chi(2,5)=0.29;
chi(3,5)=0.06;
chi(4,5)=0.05;
chi(5,5)=0.05;
chi(6,5)=chi(1,5);
chi(7,5)=chi(2,5);
chi(8,5)=chi(2,5);
chi(9,5)=chi(5,5);
%phi
phimax(1,5)=-69.0;
phimax(2,5)=-120.0;
phimax(3,5)=-60.0;
phimax(4,5)=-70.0;
phimax(5,5)=60.0;
phimax(6,5)=phimax(1,5);
phimax(7,5)=phimax(2,5);
phimax(8,5)=360.0+phimax(2,5);
phimax(9,5)=phimax(5,5);
%psi
psimax(1,5)=145.0;
psimax(2,5)=145.0;
psimax(3,5)=30.0;
psimax(4,5)=-40.0;
psimax(5,5)=40.0;
psimax(6,5)=-(360-psimax(1,5));
psimax(7,5)=-(360-psimax(2,5));
psimax(8,5)=psimax(2,5);
psimax(9,5)=-360.0+psimax(5,5);
%phi-width
wphi(1,5)=10.0;
wphi(2,5)=15.0;
wphi(3,5)=10.0;
wphi(4,5)=10.0;
wphi(5,5)=10.0;
wphi(6,5)=wphi(1,5);
wphi(7,5)=wphi(2,5);
wphi(8,5)=wphi(2,5);
wphi(9,5)=wphi(5,5);
%psi-width
wpsi(1,5)=20.0;
wpsi(2,5)=20.0;
wpsi(3,5)=20.0;
wpsi(4,5)=20.0;
wpsi(5,5)=20.0;
wpsi(6,5)=wpsi(1,5);
wpsi(7,5)=wpsi(2,5);
wpsi(8,5)=wpsi(2,5);
wpsi(9,5)=wpsi(5,5);
%covariance
cov(1,5)=0.0;
cov(2,5)=0.0;
cov(3,5)=0.0;
cov(4,5)=0.0;
cov(5,5)=0.0;
cov(6,5)=0.0;
cov(7,5)=0.0;
cov(7,5)=0.0;
cov(8,5)=0.0;
%J-coupling constants
J1_exp(5)=6.80;
dJ1_exp(5)=0.1;
J2_exp(5)=1.30;
dJ2_exp(5)=0.17;
J3_exp(5)=2.08;
dJ3_exp(5)=0.19;
J4_exp(5)=2.29;
dJ4_exp(5)=0.02;
J5_exp(5)=11.32;
dJ5_exp(5)=0.13;
%Leucine
%GLG
chi(1,6)=0.46;
chi(2,6)=0.40;
chi(3,6)=0.04;
chi(4,6)=0.10;
chi(5,6)=0.0;
chi(6,6)=chi(1,6);
chi(7,6)=chi(2,6);
chi(8,6)=chi(2,6);
chi(9,6)=chi(5,6);
%phi
phimax(1,6)=-73.0;
phimax(2,6)=-95.0;
phimax(3,6)=-50.0;
phimax(4,6)=45.0;
phimax(5,6)=0.0;
phimax(6,6)=phimax(1,6);
phimax(7,6)=phimax(2,6);
phimax(8,6)=360.0+phimax(2,6);
phimax(9,6)=phimax(5,6);
%psi
psimax(1,6)=130.0;
psimax(2,6)=170.0;
psimax(3,6)=-75.0;
psimax(4,6)=75.0;
psimax(5,6)=0.0;
psimax(6,6)=-(360-psimax(1,6));
psimax(7,6)=-(360-psimax(2,6));
psimax(8,6)=psimax(2,6);
psimax(9,6)=-360.0+psimax(5,6);
%phi-width
wphi(1,6)=20.0;
wphi(2,6)=20.0;
wphi(3,6)=10.0;
wphi(4,6)=10.0;
wphi(5,6)=10.0;
wphi(6,6)=wphi(1,6);
wphi(7,6)=wphi(2,6);
wphi(8,6)=wphi(2,6);
wphi(9,6)=wphi(5,6);
%psi-width
wpsi(1,6)=20.0;
wpsi(2,6)=20.0;
wpsi(3,6)=10.0;
wpsi(4,6)=10.0;
wpsi(5,6)=10.0;
wpsi(6,6)=wpsi(1,6);
wpsi(7,6)=wpsi(2,6);
wpsi(8,6)=wpsi(2,6);
wpsi(9,6)=wpsi(5,6);
%covariance
cov(1,6)=0.0;
cov(2,6)=0.0;
cov(3,6)=0.0;
cov(4,6)=0.0;
cov(5,6)=0.0;
cov(6,6)=0.0;
cov(7,6)=0.0;
cov(8,6)=0.0;
cov(9,6)=0.0;
%J-coupling constants
J1_exp(6)=6.78;
dJ1_exp(6)=0.01;
J2_exp(6)=0.84;
dJ2_exp(6)=0.09;
J3_exp(6)=2.45;
dJ3_exp(6)=0.03;
J4_exp(6)=1.75;
dJ4_exp(6)=0.15;
J5_exp(6)=10.97;
dJ5_exp(6)=0.15;
%GdLG
chi(1,7)=0.49;
chi(2,7)=0.42;
chi(3,7)=0.05;
chi(4,7)=0.04;
chi(5,7)=0.0;
chi(6,7)=chi(1,7);
chi(7,7)=chi(2,7);
chi(8,7)=chi(2,7);
chi(9,7)=chi(5,7);
%phi
phimax(1,7)=-67.0;
phimax(2,7)=-110.0;
phimax(3,7)=-50.0;
phimax(4,7)=60.0;
phimax(5,7)=0.0;
phimax(6,7)=phimax(1,7);
phimax(7,7)=phimax(2,7);
phimax(8,7)=360.0+phimax(2,7);
phimax(9,7)=phimax(5,7);
%psi
psimax(1,7)=155.0;
psimax(2,7)=155.0;
psimax(3,7)=-40.0;
psimax(4,7)=40.0;
psimax(5,7)=0.0;
psimax(6,7)=-(360-psimax(1,7));
psimax(7,7)=-(360-psimax(2,7));
psimax(8,7)=psimax(2,7);
psimax(9,7)=-360.0+psimax(5,7);
%phi-width
wphi(1,7)=15.0;
wphi(2,7)=15.0;
wphi(3,7)=10.0;
wphi(4,7)=10.0;
wphi(5,7)=10.0;
wphi(6,7)=wphi(1,7);
wphi(7,7)=wphi(2,7);
wphi(8,7)=wphi(2,7);
wphi(9,7)=wphi(5,7);
%psi-width
wpsi(1,7)=15.0;
wpsi(2,7)=15.0;
wpsi(3,7)=10.0;
wpsi(4,7)=10.0;
wpsi(5,7)=15.0;
wpsi(6,7)=wpsi(1,7);
wpsi(7,7)=wpsi(2,7);
wpsi(8,7)=wpsi(2,7);
wpsi(9,7)=wpsi(5,7);
%covariance
cov(1,7)=0.0;
cov(2,7)=0.0;
cov(3,7)=0.0;
cov(4,7)=0.0;
cov(5,7)=0.0;
cov(6,7)=0.0;
cov(7,7)=0.0;
cov(8,7)=0.0;
cov(9,7)=0.0;
%J-coupling constants
J1_exp(7)=6.78;
dJ1_exp(7)=0.01;
J2_exp(7)=0.84;
dJ2_exp(7)=0.09;
J3_exp(7)=2.45;
dJ3_exp(7)=0.03;
J4_exp(7)=1.66;
dJ4_exp(7)=0.02;
J5_exp(7)=10.58;
dJ5_exp(7)=0.1;
%GsLG
chi(1,8)=0.42;
chi(2,8)=0.46;
chi(3,8)=0.07;
chi(4,8)=0.05;
chi(5,8)=0.0;
chi(6,8)=chi(1,8);
chi(7,8)=chi(2,8);
chi(8,8)=chi(2,8);
chi(9,8)=chi(5,8);
%phi
phimax(1,8)=-70.0;
phimax(2,8)=-120.0;
phimax(3,8)=-50.0;
phimax(4,8)=70.0;
phimax(5,8)=130.0;
phimax(6,8)=phimax(1,8);
phimax(7,8)=phimax(2,8);
phimax(8,8)=360.0+phimax(2,8);
phimax(9,8)=phimax(5,8);
%psi
psimax(1,8)=165.0;
psimax(2,8)=165.0;
psimax(3,8)=-50.0;
psimax(4,8)=20.0;
psimax(5,8)=60.0;
psimax(6,8)=-(360-psimax(1,8));
psimax(7,8)=-(360-psimax(2,8));
psimax(8,8)=psimax(2,8);
psimax(9,8)=-360.0+psimax(5,8);
%phi-width
wphi(1,8)=10.0;
wphi(2,8)=15.0;
wphi(3,8)=10.0;
wphi(4,8)=10.0;
wphi(5,8)=10.0;
wphi(6,8)=wphi(1,8);
wphi(7,8)=wphi(2,8);
wphi(8,8)=wphi(2,8);
wphi(9,8)=wphi(5,8);
%psi-width
wpsi(1,8)=15.0;
wpsi(2,8)=10.0;
wpsi(3,8)=10.0;
wpsi(4,8)=10.0;
wpsi(5,8)=10.0;
wpsi(6,8)=wpsi(1,8);
wpsi(7,8)=wpsi(2,8);
wpsi(8,8)=wpsi(2,8);
wpsi(9,8)=wpsi(5,8);
%covariance
cov(1,8)=0.0;
cov(2,8)=0.0;
cov(3,8)=0.0;
cov(4,8)=0.0;
cov(5,8)=0.0;
cov(6,8)=0.0;
cov(7,8)=0.0;
cov(8,8)=0.0;
cov(9,8)=0.0;
%J-coupling constants
J1_exp(8)=7.30;
dJ1_exp(8)=0.01;
J2_exp(8)=0.66;
dJ2_exp(8)=0.11;
J3_exp(8)=2.59;
dJ3_exp(8)=0.04;
J4_exp(8)=1.6;
dJ4_exp(8)=0.06;
J5_exp(8)=11.15;
dJ5_exp(8)=0.07;
%GlL*G
chi(1,9)=0.25;
chi(2,9)=0.59;
chi(3,9)=0.05;
chi(4,9)=0.02;
chi(5,9)=0.09;
chi(6,9)=chi(1,9);
chi(7,9)=chi(2,9);
chi(8,9)=chi(2,9);
chi(9,9)=chi(5,9);
%phi
phimax(1,9)=-80.0;
phimax(2,9)=-120.0;
phimax(3,9)=-50.0;
phimax(4,9)=-65.0;
phimax(5,9)=70.0;
phimax(6,9)=phimax(1,9);
phimax(7,9)=phimax(2,9);
phimax(8,9)=360.0+phimax(2,9);
phimax(9,9)=phimax(5,9);
%psi
psimax(1,9)=148.0;
psimax(2,9)=148.0;
psimax(3,9)=-50.0;
psimax(4,9)=112.0;
psimax(5,9)=60.0;
psimax(6,9)=-(360-psimax(1,9));
psimax(7,9)=-(360-psimax(2,9));
psimax(8,9)=psimax(2,9);
psimax(9,9)=-360.0+psimax(5,9);
%phi-width
wphi(1,9)=15.0;
wphi(2,9)=15.0;
wphi(3,9)=10.0;
wphi(4,9)=10.0;
wphi(5,9)=10.0;
wphi(6,9)=wphi(1,9);
wphi(7,9)=wphi(2,9); 
wphi(8,9)=wphi(2,9);
wphi(9,9)=wphi(5,9);
%psi-width
wpsi(1,9)=15.0;
wpsi(2,9)=15.0;
wpsi(3,9)=10.0;
wpsi(4,9)=10.0;
wpsi(5,9)=10.0;
wpsi(6,9)=wpsi(1,9);
wpsi(7,9)=wpsi(2,9);
wpsi(8,9)=wpsi(2,9);
wpsi(9,9)=wpsi(5,9);
%covariance
cov(1,9)=0.0;
cov(2,9)=0.0;
cov(3,9)=0.0;
cov(4,9)=0.0;
cov(5,9)=0.0;
cov(6,9)=0.0;
cov(7,9)=0.0;
cov(7,9)=0.0;
cov(8,9)=0.0;
%J-coupling constants
J1_exp(9)=9.08;
dJ1_exp(9)=0.07;
J2_exp(9)=0.84;
dJ2_exp(9)=0.06;
J3_exp(9)=3.52;
dJ3_exp(9)=0.9;
J4_exp(9)=1.73;
dJ4_exp(9)=0.019;
J5_exp(9)=11.20;
dJ5_exp(9)=0.25;
%GL*lG
chi(1,10)=0.37;
chi(2,10)=0.42;
chi(3,10)=0.02;
chi(4,10)=0.04;
chi(5,10)=0.15;
chi(6,10)=chi(1,10);
chi(7,10)=chi(2,10);
chi(8,10)=chi(2,10);
chi(9,10)=chi(5,10);
%phi
phimax(1,10)=-80.0;
phimax(2,10)=-120.0;
phimax(3,10)=-70.0;
phimax(4,10)=-60.0;
phimax(5,10)=70.0;
phimax(6,10)=phimax(1,10);
phimax(7,10)=phimax(2,10);
phimax(8,10)=360.0+phimax(2,10);
phimax(9,10)=phimax(5,10);
%psi
psimax(1,10)=130.0;
psimax(2,10)=130.0;
psimax(3,10)=60.0;
psimax(4,10)=-50.0;
psimax(5,10)=50.0;
psimax(6,10)=-(360-psimax(1,10));
psimax(7,10)=-(360-psimax(2,10));
psimax(8,10)=psimax(2,10);
psimax(9,10)=-360.0+psimax(5,10);
%phi-width
wphi(1,10)=15.0;
wphi(2,10)=15.0;
wphi(3,10)=10.0;
wphi(4,10)=10.0;
wphi(5,10)=10.0;
wphi(6,10)=wphi(1,10);
wphi(7,10)=wphi(2,10);
wphi(8,10)=wphi(2,10);
wphi(9,10)=wphi(5,10);
%psi-width
wpsi(1,10)=15.0;
wpsi(2,10)=15.0;
wpsi(3,10)=10.0;
wpsi(4,10)=10.0;
wpsi(5,10)=10.0;
wpsi(6,10)=wpsi(1,10);
wpsi(7,10)=wpsi(2,10);
wpsi(8,10)=wpsi(2,10);
wpsi(9,10)=wpsi(5,10);
%covariance
cov(1,10)=0.0;
cov(2,10)=0.0;
cov(3,10)=0.0;
cov(4,10)=0.0;
cov(5,10)=0.0;
cov(6,10)=0.0;
cov(7,10)=0.0;
cov(8,10)=0.0;
cov(9,10)=0.0;
%J-coupling constants
J1_exp(10)=7.62;
dJ1_exp(10)=0.09;
J2_exp(10)=0.77;
dJ2_exp(10)=0.06;
J3_exp(10)=3.52;
dJ3_exp(10)=0.03;
J4_exp(10)=1.54;
dJ4_exp(10)=0.02;
J5_exp(10)=10.65;
dJ5_exp(10)=0.06;
%GkLG 
chi(1,11)=0.43;
chi(2,11)=0.47;
chi(3,11)=0.04;
chi(4,11)=0.06;
chi(5,11)=0.0;
chi(6,11)=chi(1,11);
chi(7,11)=chi(2,11);
chi(8,11)=chi(2,11);
chi(9,11)=chi(5,11);
%phi
phimax(1,11)=-70.0;
phimax(2,11)=-115.0;
phimax(3,11)=-60.0;
phimax(4,11)=70.0;
phimax(5,11)=0.0;
phimax(6,11)=phimax(1,11);
phimax(7,11)=phimax(2,11);
phimax(8,11)=360.0+phimax(2,11);
phimax(9,11)=phimax(5,11);
%psi
psimax(1,11)=142.0;
psimax(2,11)=150.0;
psimax(3,11)=-50.0;
psimax(4,11)=60.0;
psimax(5,11)=0.0;
psimax(6,11)=-(360-psimax(1,11));
psimax(7,11)=-(360-psimax(2,11));
psimax(8,11)=psimax(2,11);
psimax(9,11)=-360.0+psimax(5,11);
%phi-width
wphi(1,11)=10.0;
wphi(2,11)=20.0;
wphi(3,11)=10.0;
wphi(4,11)=10.0;
wphi(5,11)=10.0;
wphi(6,11)=wphi(1,11);
wphi(7,11)=wphi(2,11);
wphi(8,11)=wphi(2,11);
wphi(9,11)=wphi(5,11);
%psi-width
wpsi(1,11)=10.0;
wpsi(2,11)=10.0;
wpsi(3,11)=10.0;
wpsi(4,11)=10.0;
wpsi(5,11)=10.0;
wpsi(6,11)=wpsi(1,11);
wpsi(7,11)=wphi(2,11);
wpsi(8,11)=wpsi(2,11);
wpsi(9,11)=wpsi(5,11);
%covariance
cov(1,11)=0.0;
cov(2,11)=0.0;
cov(3,11)=0.0;
cov(4,11)=0.0;
cov(5,11)=0.0;
cov(6,11)=0.0;
cov(7,11)=0.0;
cov(8,11)=0.0;
cov(9,11)=0.0;
%J-coupling constants
J1_exp(11)=7.1;
dJ1_exp(11)=0.05;
J2_exp(11)=0.51;
dJ2_exp(11)=0.06;
J3_exp(11)=2.39;
dJ3_exp(11)=0.03;
J4_exp(11)=1.72;
dJ4_exp(11)=0.06;
J5_exp(11)=11.26;
dJ5_exp(11)=0.06;;
%GvLG
chi(1,12)=0.40;
chi(2,12)=0.48;
chi(3,12)=0.05;
chi(4,12)=0.05;
chi(5,12)=0.02;
chi(6,12)=chi(1,12);
chi(7,12)=chi(2,12);
chi(8,12)=chi(2,12);
chi(9,12)=chi(5,12);
%phi
phimax(1,12)=-85.0;
phimax(2,12)=-120.0;
phimax(3,12)=-60.0;
phimax(4,12)=-67.0;
phimax(5,12)=100.0;
phimax(6,12)=phimax(1,12);
phimax(7,12)=phimax(2,12);
phimax(8,12)=360.0+phimax(2,12);
phimax(9,12)=phimax(5,12);
%psi
psimax(1,12)=150.0;
psimax(2,12)=150.0;
psimax(3,12)=-50.0;
psimax(4,12)=112.0;
psimax(5,12)=100.0;
psimax(6,12)=-(360-psimax(1,12));
psimax(7,12)=-(360-psimax(2,12));
psimax(8,12)=psimax(2,12);
psimax(9,12)=-360.0+psimax(5,12);
%phi-width
wphi(1,12)=10.0;
wphi(2,12)=20.0;
wphi(3,12)=10.0;
wphi(4,12)=10.0;
wphi(5,12)=10.0;
wphi(6,12)=wphi(1,12);
wphi(7,12)=wphi(2,12);
wphi(8,12)=wphi(2,12);
wphi(9,12)=wphi(5,12);
%psi-width
wpsi(1,12)=10.0;
wpsi(2,12)=10.0;
wpsi(3,12)=10.0;
wpsi(4,12)=10.0;
wpsi(5,12)=10.0;
wpsi(6,12)=wpsi(1,12);
wpsi(7,12)=wpsi(2,12);
wpsi(8,12)=wpsi(2,12);
wpsi(9,12)=wpsi(5,12);
%covariance
cov(1,12)=0.0;
cov(2,12)=0.0;
cov(3,12)=0.0;
cov(4,12)=0.0;
cov(5,12)=0.0;
cov(6,12)=0.0;
cov(7,12)=0.0;
cov(8,12)=0.0;
cov(9,12)=0.0;
%J-coupling constants
J1_exp(12)=8.15;
dJ1_exp(12)=0.116;
J2_exp(12)=0.58;
dJ2_exp(12)=0.06;
J3_exp(12)=2.37;
dJ3_exp(12)=0.06;
J4_exp(12)=1.54;
dJ4_exp(12)=0.13;
J5_exp(12)=11.45;
dJ5_exp(12)=0.20;
%GaLG
chi(1,13)=0.42;
chi(2,13)=0.46;
chi(3,13)=0.03;
chi(4,13)=0.03;
chi(5,13)=0.06;
chi(6,13)=chi(1,13);
chi(7,13)=chi(2,13);
chi(8,13)=chi(2,13);
chi(9,13)=chi(5,13);
%phi
phimax(1,13)=-78.0;
phimax(2,13)=-120.0;
phimax(3,13)=-70.0;
phimax(4,13)=-50.0;
phimax(5,13)=100.0;
phimax(6,13)=phimax(1,13);
phimax(7,13)=phimax(2,13);
phimax(8,13)=360.0+phimax(2,13);
phimax(9,13)=phimax(5,13);
%psi
psimax(1,13)=150.0;
psimax(2,13)=150.0;
psimax(3,13)=10.0;
psimax(4,13)=-50.0;
psimax(5,13)=115.0;
psimax(6,13)=-(360-psimax(1,13));
psimax(7,13)=-(360-psimax(2,13));
psimax(8,13)=psimax(2,13);
psimax(9,13)=-360.0+psimax(5,13);
%phi-width
wphi(1,13)=15.0;
wphi(2,13)=20.0;
wphi(3,13)=10.0;
wphi(4,13)=10.0;
wphi(5,13)=10.0;
wphi(6,13)=wphi(1,13);
wphi(7,13)=wphi(2,13);
wphi(8,13)=wphi(2,13);
wphi(9,13)=wphi(5,13);
%psi-width
wpsi(1,13)=15.0;
wpsi(2,13)=15.0;
wpsi(3,13)=10.0;
wpsi(4,13)=10.0;
wpsi(5,13)=10.0;
wpsi(6,13)=wpsi(1,13);
wpsi(7,13)=wpsi(2,13);
wpsi(8,13)=wpsi(2,13);
wpsi(9,13)=wpsi(5,13);
%covariance
cov(1,13)=0.0;
cov(2,13)=0.0;
cov(3,13)=0.0;
cov(4,13)=0.0;
cov(5,13)=0.0;
cov(6,13)=0.0;
cov(7,13)=0.0;
cov(8,13)=0.0;
cov(9,13)=0.0;
%J-coupling constants
J1_exp(13)=7.40;
dJ1_exp(13)=0.11;
J2_exp(13)=0.53;
dJ2_exp(13)=0.06;
J3_exp(13)=2.29;
dJ3_exp(13)=0.29;
J4_exp(13)=1.66;
dJ4_exp(13)=0.08;
J5_exp(13)=11.4;
dJ5_exp(13)=0.16;
%Aspartic acid
%GDG
chi(1,14)=0.3;
chi(2,14)=0.43;
chi(3,14)=0.09;
chi(4,14)=0.23;
chi(5,14)=0.0;
chi(6,14)=chi(1,14);
chi(7,14)=chi(2,14);
chi(8,14)=chi(2,14);
chi(9,14)=chi(5,14);
%phi
phimax(1,14)=-78.0;
phimax(2,14)=-125.0;
phimax(3,14)=-50.0;
phimax(4,14)=60.0;
phimax(5,14)=0.0;
phimax(6,14)=phimax(1,14);
phimax(7,14)=phimax(2,14);
phimax(8,14)=360.0+phimax(2,14);
phimax(9,14)=phimax(5,14);
%psi
psimax(1,14)=175.0;
psimax(2,14)=175.0;
psimax(3,14)=0.0;
psimax(4,14)=135.0;
psimax(5,14)=0.0;
psimax(6,14)=-(360-psimax(1,14));
psimax(7,14)=-(360-psimax(2,14));
psimax(8,14)=psimax(2,14);
psimax(9,14)=-360.0+psimax(5,14);
%phi-width
wphi(1,14)=15.0;
wphi(2,14)=15.0;
wphi(3,14)=15.0;
wphi(4,14)=15.0;
wphi(5,14)=15.0;
wphi(6,14)=wphi(1,14);
wphi(7,14)=wphi(2,14);
wphi(8,14)=wphi(2,14);
wphi(9,14)=wphi(5,14);
%psi-width
wpsi(1,14)=15.0;
wpsi(2,14)=15.0;
wpsi(3,14)=15.0;
wpsi(4,14)=15.0;
wpsi(5,14)=15.0;
wpsi(6,14)=wpsi(1,14);
wpsi(7,14)=wpsi(2,14);
wpsi(8,14)=wpsi(2,14);
wpsi(9,14)=wpsi(5,14);
%covariance
cov(1,14)=0.0;
cov(2,14)=0.0;
cov(3,14)=0.0;
cov(4,14)=0.0;
cov(5,14)=0.0;
cov(6,14)=0.0;
cov(7,14)=0.0;
cov(8,14)=0.0;
cov(9,14)=0.0;
%J-coupling constants
J1_exp(14)=7.44;
dJ1_exp(14)=0.02;
J2_exp(14)=1.19;
dJ2_exp(14)=0.09;
J3_exp(14)=3.24;
dJ3_exp(14)=0.24;
J4_exp(14)=1.25;
dJ4_exp(14)=0.28;
J5_exp(14)=11.89;
dJ5_exp(14)=0.05;
%GDaG
chi(1,15)=0.39;
chi(2,15)=0.38;
chi(3,15)=0.09;
chi(4,15)=0.14;
chi(5,15)=0.0;
chi(6,15)=chi(1,15);
chi(7,15)=chi(2,15);
chi(8,15)=chi(2,15);
chi(9,15)=chi(5,15);
%phi
phimax(1,15)=-82.0;
phimax(2,15)=-132.0;
phimax(3,15)=-50.0;
phimax(4,15)=65.0;
phimax(5,15)=0.0;
phimax(6,15)=phimax(1,15);
phimax(7,15)=phimax(2,15);
phimax(8,15)=360.0+phimax(2,15);
phimax(9,15)=phimax(5,15);
%psi
psimax(1,15)=175.0;
psimax(2,15)=175.0;
psimax(3,15)=0.0;
psimax(4,15)=150.0;
psimax(5,15)=0.0;
psimax(6,15)=-(360-psimax(1,15));
psimax(7,15)=-(360-psimax(2,15));
psimax(8,15)=psimax(2,15);
psimax(9,15)=-360.0+psimax(5,15);
%phi-width
wphi(1,15)=15.0;
wphi(2,15)=15.0;
wphi(3,15)=15.0;
wphi(4,15)=15.0;
wphi(5,15)=10.0;
wphi(6,15)=wphi(1,15);
wphi(7,15)=wphi(2,15);
wphi(8,15)=wphi(2,15);
wphi(9,15)=wphi(5,15);
%psi-width
wpsi(1,15)=10.0;
wpsi(2,15)=15.0;
wpsi(3,15)=10.0;
wpsi(4,15)=10.0;
wpsi(5,15)=15.0;
wpsi(6,15)=wpsi(1,15);
wpsi(7,15)=wpsi(2,15);
wpsi(8,15)=wpsi(2,15);
wpsi(9,15)=wpsi(5,15);
%covariance
cov(1,15)=0.0;
cov(2,15)=0.0;
cov(3,15)=0.0;
cov(4,15)=0.0;
cov(5,15)=0.0;
cov(6,15)=0.0;
cov(7,15)=0.0;
cov(8,15)=0.0;
cov(9,15)=0.0;
%J-coupling constants
J1_exp(15)=7.22;
dJ1_exp(15)=0.01;
J2_exp(15)=0.97;
dJ2_exp(15)=0.06;
J3_exp(15)=3.15;
dJ3_exp(15)=0.9;
J4_exp(15)=1.54;
dJ4_exp(15)=0.5;
J5_exp(15)=11.81;
dJ5_exp(15)=0.13;
%GDkG
chi(1,16)=0.4;
chi(2,16)=0.34;
chi(3,16)=0.08;
chi(4,16)=0.0;
chi(5,16)=0.18;
chi(6,16)=chi(1,16);
chi(7,16)=chi(2,16);
chi(8,16)=chi(2,16);
chi(9,16)=chi(5,16);
%phi
phimax(1,16)=-70.0;
phimax(2,16)=-115.0;
phimax(3,16)=-40.0;
phimax(4,16)=60.0;
phimax(5,16)=100.0;
phimax(6,16)=phimax(1,16);
phimax(7,16)=phimax(2,16);
phimax(8,16)=360.0+phimax(2,16);
phimax(9,16)=phimax(5,16);
%psi
psimax(1,16)=175.0;
psimax(2,16)=175.0;
psimax(3,16)=0.0;
psimax(4,16)=0.0;
psimax(5,16)=150.0;
psimax(6,16)=-(360-psimax(1,16));
psimax(7,16)=-(360-psimax(2,16));
psimax(8,16)=psimax(2,16);
psimax(9,16)=-360.0+psimax(5,16);
%phi-width
wphi(1,16)=15.0;
wphi(2,16)=15.0;
wphi(3,16)=10.0;
wphi(4,16)=10.0;
wphi(5,16)=10.0;
wphi(6,16)=wphi(1,16);
wphi(7,16)=wphi(2,16);
wphi(8,16)=wphi(2,16);
wphi(9,16)=wphi(5,16);
%psi-width
wpsi(1,16)=15.0;
wpsi(2,16)=15.0;
wpsi(3,16)=10.0;
wpsi(4,16)=15.0;
wpsi(5,16)=15.0;
wpsi(6,16)=wpsi(1,16);
wpsi(7,16)=wpsi(2,16);
wpsi(8,16)=wpsi(2,16);
wpsi(9,16)=wpsi(5,16);
%covariance
cov(1,16)=0.0;
cov(2,16)=0.0;
cov(3,16)=0.0;
cov(4,16)=0.0;
cov(5,16)=0.0;
cov(6,16)=0.0;
cov(7,16)=0.0;
cov(8,16)=0.0;
cov(9,16)=0.0;
%J-coupling constants
J1_exp(16)=6.19;
dJ1_exp(16)=0.02;
J2_exp(16)=0.5;
dJ2_exp(16)=0.07;
J3_exp(16)=2.7;
dJ3_exp(16)=0.17;
J4_exp(16)=1.47;
dJ4_exp(16)=0.06;
J5_exp(16)=11.93;
dJ5_exp(16)=0.12;
%GDlG
chi(1,17)=0.45;
chi(2,17)=0.43;
chi(3,17)=0.07;
chi(4,17)=0.05;
chi(5,17)=0.0;
chi(6,17)=chi(1,17);
chi(7,17)=chi(2,17);
chi(8,17)=chi(2,17);
chi(9,17)=chi(5,17);
%phi
phimax(1,17)=-75.0;
phimax(2,17)=-130.0;
phimax(3,17)=-50.0;
phimax(4,17)=80.0;
phimax(5,17)=0.0;
phimax(6,17)=phimax(1,17);
phimax(7,17)=phimax(2,17);
phimax(8,17)=360.0+phimax(2,17);
phimax(9,17)=phimax(5,17);
%psi
psimax(1,17)=158.0;
psimax(2,17)=158.0
psimax(3,17)=0.0;
psimax(4,17)=60.0;
psimax(5,17)=0.0;
psimax(6,17)=-(360-psimax(1,17));
psimax(7,17)=-(360-psimax(2,17));
psimax(8,17)=psimax(2,17);
psimax(9,17)=-360.0+psimax(5,17);
%phi-width
wphi(1,17)=15.0;
wphi(2,17)=15.0;
wphi(3,17)=15.0;
wphi(4,17)=15.0;
wphi(5,17)=15.0;
wphi(6,17)=wphi(1,17);
wphi(7,17)=wphi(2,17);
wphi(8,17)=wphi(2,17);
wphi(9,17)=wphi(5,17);
%psi-width
wpsi(1,17)=10.0;
wpsi(2,17)=15.0;
wpsi(3,17)=10.0;
wpsi(4,17)=10.0;
wpsi(5,17)=15.0;
wpsi(6,17)=wpsi(1,17);
wpsi(7,17)=wpsi(2,17);
wpsi(8,17)=wpsi(2,17);
wpsi(9,17)=wpsi(5,17);
%covariance
cov(1,17)=0.0;
cov(2,17)=0.0;
cov(3,17)=0.0;
cov(4,17)=0.0;
cov(5,17)=0.0;
cov(6,17)=0.0;
cov(7,17)=0.0;
cov(8,17)=0.0;
cov(9,17)=0.0;
%J-coupling constants
J1_exp(17)=6.97;
dJ1_exp(17)=0.04;
J2_exp(17)=0.92;
dJ2_exp(17)=0.04;
J3_exp(17)=2.75
dJ3_exp(17)=0.04;
J4_exp(17)=1.57;
dJ4_exp(17)=0.05;
J5_exp(17)=11.34;
dJ5_exp(17)=0.1;
%GDvG
chi(1,18)=0.40;
chi(2,18)=0.4;
chi(3,18)=0.07;
chi(4,18)=0.15;
chi(5,18)=0.0;
chi(6,18)=chi(1,18);
chi(7,18)=chi(2,18);
chi(8,18)=chi(2,18);
chi(9,18)=chi(5,18);
%phi
phimax(1,18)=-75.0;
phimax(2,18)=-115.0;
phimax(3,18)=-50.0;
phimax(4,18)=65.0;
phimax(5,18)=0.0;
phimax(6,18)=phimax(1,18);
phimax(7,18)=phimax(2,18);
phimax(8,18)=360.0+phimax(2,18);
phimax(9,18)=phimax(5,18);
%psi
psimax(1,18)=170.0;
psimax(2,18)=170.0;
psimax(3,18)=0.0;
psimax(4,18)=130.0;
psimax(5,18)=0.0;
psimax(6,18)=-(360-psimax(1,18));
psimax(7,18)=-(360-psimax(2,18));
psimax(8,18)=psimax(2,18);
psimax(9,18)=-360.0+psimax(5,18);
%phi-width
wphi(1,18)=15.0;
wphi(2,18)=15.0;
wphi(3,18)=15.0;
wphi(4,18)=15.0;
wphi(5,18)=15.0;
wphi(6,18)=wphi(1,18);
wphi(7,18)=wphi(2,18);
wphi(8,18)=wphi(2,18);
wphi(9,18)=wphi(5,18);
%psi-width
wpsi(1,18)=10.0;
wpsi(2,18)=15.0;
wpsi(3,18)=10.0;
wpsi(4,18)=10.0;
wpsi(5,18)=15.0;
wpsi(6,18)=wpsi(1,18);
wpsi(7,18)=wpsi(2,18);
wpsi(8,18)=wpsi(2,18);
wpsi(9,18)=wpsi(5,18);
%covariance
cov(1,18)=0.0;
cov(2,18)=0.0;
cov(3,18)=0.0;
cov(4,18)=0.0;
cov(5,18)=0.0;
cov(6,18)=0.0;
cov(7,18)=0.0;
cov(8,18)=0.0;
cov(9,18)=0.0;
%J-coupling constants
J1_exp(18)=7.08;
dJ1_exp(18)=0.06;
J2_exp(18)=0.87;
dJ2_exp(18)=0.04;
J3_exp(18)=3.0;
dJ3_exp(18)=0.15;
J4_exp(18)=1.54;
dJ4_exp(18)=0.05;
J5_exp(18)=11.9;
dJ5_exp(18)=0.1;
%Serine
%GSG
chi(1,19)=0.42;
chi(2,19)=0.33;
chi(3,19)=0.10;
chi(4,19)=0.05;
chi(5,19)=0.1;
chi(6,19)=chi(1,19);
chi(7,19)=chi(2,19);
chi(8,19)=chi(2,19);
chi(9,19)=chi(5,19);
%phi
phimax(1,19)=-78.0;
phimax(2,19)=-110.0;
phimax(3,19)=-50.0;
phimax(4,19)=70.0;
phimax(5,19)=60.0;
phimax(6,19)=phimax(1,19);
phimax(7,19)=phimax(2,19);
phimax(8,19)=360.0+phimax(2,19);
phimax(9,19)=phimax(5,19);
%psi
psimax(1,19)=165.0;
psimax(2,19)=165.0;
psimax(3,19)=0.0;
psimax(4,19)=0.0;
psimax(5,19)=170.0;
psimax(6,19)=-(360-psimax(1,19));
psimax(7,19)=-(360-psimax(2,19));
psimax(8,19)=psimax(2,19);
psimax(9,19)=-360.0+psimax(5,19);
%phi-width
wphi(1,19)=15.0;
wphi(2,19)=15.0;
wphi(3,19)=15.0;
wphi(4,19)=15.0;
wphi(5,19)=15.0;
wphi(6,19)=wphi(1,19);
wphi(7,19)=wphi(2,19);
wphi(8,19)=wphi(2,19);
wphi(9,19)=wphi(5,19);
%psi-width
wpsi(1,19)=15.0;
wpsi(2,19)=15.0;
wpsi(3,19)=15.0;
wpsi(4,19)=15.0;
wpsi(5,19)=15.0;
wpsi(6,19)=wpsi(1,14);
wpsi(7,19)=wpsi(2,14);
wpsi(8,19)=wpsi(2,19);
wpsi(9,19)=wpsi(5,19);
%covariance
cov(1,19)=0.0;
cov(2,19)=0.0;
cov(3,19)=0.0;
cov(4,19)=0.0;
cov(5,19)=0.0;
cov(6,19)=0.0;
cov(7,19)=0.0;
cov(8,19)=0.0;
cov(9,19)=0.0;
%J-coupling constants
J1_exp(19)=6.99;
dJ1_exp(19)=0.07;
J2_exp(19)=0.87
dJ2_exp(19)=0.18;
J3_exp(19)=2.77;
dJ3_exp(19)=0.32;
J4_exp(19)=1.71;
dJ4_exp(19)=0.05;
J5_exp(19)=11.89;
dJ5_exp(19)=0.05;
%GSaG
chi(1,20)=0.37;
chi(2,20)=0.40;
chi(3,20)=0.08;
chi(4,20)=0.08;
chi(5,20)=0.07;
chi(6,20)=chi(1,20);
chi(7,20)=chi(2,20);
chi(8,20)=chi(2,20);
chi(9,20)=chi(5,20);
%phi
phimax(1,20)=-70.0;
phimax(2,20)=-115.0;
phimax(3,20)=-50.0;
phimax(4,20)=60.0;
phimax(5,20)=70.0;
phimax(6,20)=phimax(1,20);
phimax(7,20)=phimax(2,20);
phimax(8,20)=360.0+phimax(2,20);
phimax(9,20)=phimax(5,20);
%psi
psimax(1,20)=172.0;
psimax(2,20)=170.0;
psimax(3,20)=0.0;
psimax(4,20)=0.0;
psimax(5,20)=160.0;
psimax(6,20)=-(360-psimax(1,20));
psimax(7,20)=-(360-psimax(2,20));
psimax(8,20)=psimax(2,20);
psimax(9,20)=-360.0+psimax(5,20);
%phi-width
wphi(1,20)=15.0;
wphi(2,20)=15.0;
wphi(3,20)=10.0;
wphi(4,20)=10.0;
wphi(5,20)=10.0;
wphi(6,20)=wphi(1,20);
wphi(7,20)=wphi(2,20);
wphi(8,20)=wphi(2,20);
wphi(9,20)=wphi(5,20);
%psi-width
wpsi(1,20)=15.0;
wpsi(2,20)=15.0;
wpsi(3,20)=15.0;
wpsi(4,20)=15.0;
wpsi(5,20)=15.0;
wpsi(6,20)=wpsi(1,20);
wpsi(7,20)=wpsi(2,20);
wpsi(8,20)=wpsi(2,20);
wpsi(9,20)=wpsi(5,20);
%covariance
cov(1,20)=0.0;
cov(2,20)=0.0;
cov(3,20)=0.0;
cov(4,20)=0.0;
cov(5,20)=0.0;
cov(6,20)=0.0;
cov(7,20)=0.0;
cov(8,20)=0.0;
cov(9,20)=0.0;
%J-coupling constants
J1_exp(20)=6.86;
dJ1_exp(20)=0.07;
J2_exp(20)=0.97;
dJ2_exp(20)=0.01;
J3_exp(20)=3.26;
dJ3_exp(20)=0.03;
J4_exp(20)=1.79
dJ4_exp(20)=0.06;
J5_exp(20)=12.20;
dJ5_exp(20)=0.12;
%GSkG
chi(1,21)=0.36;
chi(2,21)=0.39;
chi(3,21)=0.05;
chi(4,21)=0.05;
chi(5,21)=0.15;
chi(6,21)=chi(1,21);
chi(7,21)=chi(2,21);
chi(8,21)=chi(2,21);
chi(9,21)=chi(5,21);
%phi
phimax(1,21)=-70.0;
phimax(2,21)=-103.0;
phimax(3,21)=-50.0;
phimax(4,21)=65.0;
phimax(5,21)=65.0;
phimax(6,21)=phimax(1,21);
phimax(7,21)=phimax(2,21);
phimax(8,21)=360.0+phimax(2,21);
phimax(9,21)=phimax(5,21);
%psi
psimax(1,21)=170.0;
psimax(2,21)=170.0;
psimax(3,21)=-30.0;
psimax(4,21)=30.0;
psimax(5,21)=145.0;
psimax(6,21)=-(360-psimax(1,21));
psimax(7,21)=-(360-psimax(2,21));
psimax(8,21)=psimax(2,21);
psimax(9,21)=-360.0+psimax(5,21);
%phi-width
wphi(1,21)=20.0;
wphi(2,21)=20.0;
wphi(3,21)=10.0;
wphi(4,21)=10.0;
wphi(5,21)=10.0;
wphi(6,21)=wphi(1,21);
wphi(7,21)=wphi(2,21);
wphi(8,21)=wphi(2,21);
wphi(9,21)=wphi(5,21);
%psi-width
wpsi(1,21)=15.0;
wpsi(2,21)=15.0;
wpsi(3,21)=15.0;
wpsi(4,21)=15.0;
wpsi(5,21)=15.0;
wpsi(6,21)=wpsi(1,21);
wpsi(7,21)=wpsi(2,21);
wpsi(8,21)=wpsi(2,21);
wpsi(9,21)=wpsi(5,21);
%covariance
cov(1,21)=0.0;
cov(2,21)=0.0;
cov(3,21)=0.0;
cov(4,21)=0.0;
cov(5,21)=0.0;
cov(6,21)=0.0;
cov(7,21)=0.0;
cov(8,21)=0.0;
cov(9,21)=0.0;
%J-coupling constants
J1_exp(21)=6.62;
dJ1_exp(21)=0.04;
J2_exp(21)=0.88;
dJ2_exp(21)=0.26;
J3_exp(21)=3.52;
dJ3_exp(21)=0.3;
J4_exp(21)=1.86;
dJ4_exp(21)=0.06;
J5_exp(21)=12.3;
dJ5_exp(21)=0.13;
%GSlG
chi(1,22)=0.37;
chi(2,22)=0.42;
chi(3,22)=0.10;
chi(4,22)=0.05;
chi(5,22)=0.06;
chi(6,22)=chi(1,22);
chi(7,22)=chi(2,22);
chi(8,22)=chi(2,22);
chi(9,22)=chi(5,22);
%phi
phimax(1,22)=-72.0;
phimax(2,22)=-112.0;
phimax(3,22)=-50.0;
phimax(4,22)=70.0;
phimax(5,22)=65.0;
phimax(6,22)=phimax(1,22);
phimax(7,22)=phimax(2,22);
phimax(8,22)=360.0+phimax(2,20);
phimax(9,22)=phimax(5,20);
%psi
psimax(1,22)=175.0;
psimax(2,22)=175.0;
psimax(3,22)=-15.0;
psimax(4,22)=0.0;
psimax(5,22)=145.0;
psimax(6,22)=-(360-psimax(1,22));
psimax(7,22)=-(360-psimax(2,22));
psimax(8,22)=psimax(2,22);
psimax(9,22)=-360.0+psimax(5,22);
%phi-width
wphi(1,22)=15.0;
wphi(2,22)=15.0;
wphi(3,22)=10.0;
wphi(4,22)=10.0;
wphi(5,22)=10.0;
wphi(6,22)=wphi(1,22);
wphi(7,22)=wphi(2,22);
wphi(8,22)=wphi(2,22);
wphi(9,22)=wphi(5,22);
%psi-width
wpsi(1,22)=15.0;
wpsi(2,22)=15.0;
wpsi(3,22)=15.0;
wpsi(4,22)=15.0;
wpsi(5,22)=15.0;
wpsi(6,22)=wpsi(1,22);
wpsi(7,22)=wpsi(2,22);
wpsi(8,22)=wpsi(2,22);
wpsi(9,22)=wpsi(5,22);
%covariance
cov(1,22)=0.0;
cov(2,22)=0.0;
cov(3,22)=0.0;
cov(4,22)=0.0;
cov(5,22)=0.0;
cov(6,22)=0.0;
cov(7,22)=0.0;
cov(8,22)=0.0;
cov(9,22)=0.0;
%J-coupling constants
J1_exp(22)=6.86;
dJ1_exp(22)=0.08;
J2_exp(22)=0.44;
dJ2_exp(22)=0.33;
J3_exp(22)=2.48;
dJ3_exp(22)=0.03;
J4_exp(22)=1.79;
dJ4_exp(22)=0.06;
J5_exp(22)=12.2;
dJ5_exp(22)=0.12;
%GSvG
chi(1,23)=0.37;
chi(2,23)=0.39;
chi(3,23)=0.05;
chi(4,23)=0.20;
chi(5,23)=0.0;
chi(6,23)=chi(1,23);
chi(7,23)=chi(2,23);
chi(8,23)=chi(2,23);
chi(9,23)=chi(5,23);
%phi
phimax(1,23)=-68.0;
phimax(2,23)=-110.0;
phimax(3,23)=-50.0;
phimax(4,23)=70.0;
phimax(5,23)=0.0;
phimax(6,23)=phimax(1,23);
phimax(7,23)=phimax(2,23);
phimax(8,23)=360.0+phimax(2,23);
phimax(9,23)=phimax(5,23);
%psi
psimax(1,23)=165.0;
psimax(2,23)=165.0;
psimax(3,23)=-15.0;
psimax(4,23)=160.0;
psimax(5,23)=0.0;
psimax(6,23)=-(360-psimax(1,23));
psimax(7,23)=-(360-psimax(2,23));
psimax(8,23)=psimax(2,23);
psimax(9,23)=-360.0+psimax(5,23);
%phi-width
wphi(1,23)=15.0;
wphi(2,23)=15.0;
wphi(3,23)=10.0;
wphi(4,23)=10.0;
wphi(5,23)=10.0;
wphi(6,23)=wphi(1,23);
wphi(7,23)=wphi(2,23);
wphi(8,23)=wphi(2,23);
wphi(9,23)=wphi(5,23);
%psi-width
wpsi(1,23)=15.0;
wpsi(2,23)=15.0;
wpsi(3,23)=15.0;
wpsi(4,23)=15.0;
wpsi(5,23)=15.0;
wpsi(6,23)=wpsi(1,23);
wpsi(7,23)=wpsi(2,23);
wpsi(8,23)=wpsi(2,23);
wpsi(9,23)=wpsi(5,23);
%covariance
cov(1,23)=0.0;
cov(2,23)=0.0;
cov(3,23)=0.0;
cov(4,23)=0.0;
cov(5,23)=0.0;
cov(6,23)=0.0;
cov(7,23)=0.0;
cov(8,23)=0.0;
cov(9,23)=0.0;
%J-coupling constants
J1_exp(23)=6.95;
dJ1_exp(23)=0.07;
J2_exp(23)=0.87;
dJ2_exp(23)=0.05;
J3_exp(23)=3.52;
dJ3_exp(23)=0.03;
J4_exp(23)=1.92
dJ4_exp(23)=0.06;
J5_exp(23)=12.2;
dJ5_exp(23)=0.09;
%Valine
%GVG
chi(1,24)=0.35;
chi(2,24)=0.43;
chi(3,24)=0.11;
chi(4,24)=0.04;
chi(5,24)=0.07;
chi(6,24)=chi(1,24);
chi(7,24)=chi(2,24);
chi(8,24)=chi(2,24);
chi(9,24)=chi(5,24);
%phi
phimax(1,24)=-77.0;
phimax(2,24)=-115.0;
phimax(3,24)=-50.0;
phimax(4,24)=-60.0;
phimax(5,24)=60.0;
phimax(6,24)=phimax(1,24);
phimax(7,24)=phimax(2,24);
phimax(8,24)=360.0+phimax(2,24);
phimax(9,24)=phimax(5,24);
%psi
psimax(1,24)=165.0;
psimax(2,24)=165.0;
psimax(3,24)=60.0;
psimax(4,24)=-30.0;
psimax(5,24)=63.0;
psimax(6,24)=-(360-psimax(1,24));
psimax(7,24)=-(360-psimax(2,24));
psimax(8,24)=psimax(2,24);
psimax(9,24)=-360.0+psimax(5,24);
%phi-width
wphi(1,24)=10.0;
wphi(2,24)=10.0;
wphi(3,24)=15.0;
wphi(4,24)=15.0;
wphi(5,24)=15.0;
wphi(6,24)=wphi(1,24);
wphi(7,24)=wphi(2,24);
wphi(8,24)=wphi(2,24);
wphi(9,24)=wphi(5,24);
%psi-width
wpsi(1,24)=10.0;
wpsi(2,24)=10.0;
wpsi(3,24)=15.0;
wpsi(4,24)=15.0;
wpsi(5,24)=15.0;
wpsi(6,24)=wpsi(1,24);
wpsi(7,24)=wpsi(2,24);
wpsi(8,24)=wpsi(2,24);
wpsi(9,24)=wpsi(5,24);
%covariance
cov(1,24)=0.0;
cov(2,24)=0.0;
cov(3,24)=0.0;
cov(4,24)=0.0;
cov(5,24)=0.0;
cov(6,24)=0.0;
cov(7,24)=0.0;
cov(8,24)=0.0;
cov(9,24)=0.0;
%J-coupling constants
J1_exp(24)=7.46;
dJ1_exp(24)=0.08;
J2_exp(24)=0.91
dJ2_exp(24)=0.12;
J3_exp(24)=2.33;
dJ3_exp(24)=0.15;
J4_exp(24)=1.59;
dJ4_exp(24)=0.06;
J5_exp(24)=11.24;
dJ5_exp(24)=0.05;
%GsVG
chi(1,25)=0.20;
chi(2,25)=0.54;
chi(3,25)=0.05;
chi(4,25)=0.11;
chi(5,25)=0.10;
chi(6,25)=chi(1,25);
chi(7,25)=chi(2,25);
chi(8,25)=chi(2,25);
chi(9,25)=chi(5,25);
%phi
phimax(1,25)=-80.0;
phimax(2,25)=-120.0;
phimax(3,25)=-60.0;
phimax(4,25)=60.0;
phimax(5,25)=95.0;
phimax(6,25)=phimax(1,25);
phimax(7,25)=phimax(2,25);
phimax(8,25)=360.0+phimax(2,25);
phimax(9,25)=phimax(5,25);
%psi
psimax(1,25)=152.0;
psimax(2,25)=147.0;
psimax(3,25)=-30.0;
psimax(4,25)=0.0;
psimax(5,25)=130.0;
psimax(6,25)=-(360-psimax(1,25));
psimax(7,25)=-(360-psimax(2,25));
psimax(8,25)=psimax(2,25);
psimax(9,25)=-360.0+psimax(5,25);
%phi-width
wphi(1,25)=15.0;
wphi(2,25)=15.0;
wphi(3,25)=10.0;
wphi(4,25)=10.0;
wphi(5,25)=10.0;
wphi(6,25)=wphi(1,25);
wphi(7,25)=wphi(2,25);
wphi(8,25)=wphi(2,25);
wphi(9,25)=wphi(5,25);
%psi-width
wpsi(1,25)=15.0;
wpsi(2,25)=15.0;
wpsi(3,25)=15.0;
wpsi(4,25)=15.0;
wpsi(5,25)=15.0;
wpsi(6,25)=wpsi(1,25);
wpsi(7,25)=wpsi(2,25);
wpsi(8,25)=wpsi(2,25);
wpsi(9,25)=wpsi(5,25);
%covariance
cov(1,25)=0.0;
cov(2,25)=0.0;
cov(3,25)=0.0;
cov(4,25)=0.0;
cov(5,25)=0.0;
cov(6,25)=0.0;
cov(7,25)=0.0;
cov(8,25)=0.0;
cov(9,25)=0.0;
%J-coupling constants
J1_exp(25)=8.43;
dJ1_exp(25)=0.04;
J2_exp(25)=0.76;
dJ2_exp(25)=0.05;
J3_exp(25)=3.52;
dJ3_exp(25)=0.03;
J4_exp(25)=1.41
dJ4_exp(25)=0.13;
J5_exp(25)=11.30;
dJ5_exp(25)=0.2;
%GkVG
chi(1,26)=0.44;
chi(2,26)=0.43;
chi(3,26)=0.07;
chi(4,26)=0.02;
chi(5,26)=0.04;
chi(6,26)=chi(1,26);
chi(7,26)=chi(2,26);
chi(8,26)=chi(2,26);
chi(9,26)=chi(5,26);
%phi
phimax(1,26)=-75.0;
phimax(2,26)=-115.0;
phimax(3,26)=65.0;
phimax(4,26)=-60.0;
phimax(5,26)=-60.0;
phimax(6,26)=phimax(1,26);
phimax(7,26)=phimax(2,26);
phimax(8,26)=360.0+phimax(2,26);
phimax(9,26)=phimax(5,26);
%psi
psimax(1,26)=155.0;
psimax(2,26)=155.0;
psimax(3,26)=35.0;
psimax(4,26)=-30.0;
psimax(5,26)=60.0;
psimax(6,26)=-(360-psimax(1,26));
psimax(7,26)=-(360-psimax(2,26));
psimax(8,26)=psimax(2,26);
psimax(9,26)=-360.0+psimax(5,26);
%phi-width
wphi(1,26)=20.0;
wphi(2,26)=20.0;
wphi(3,26)=10.0;
wphi(4,26)=10.0;
wphi(5,26)=10.0;
wphi(6,26)=wphi(1,26);
wphi(7,26)=wphi(2,26);
wphi(8,26)=wphi(2,26);
wphi(9,26)=wphi(5,26);
%psi-width
wpsi(1,26)=10.0;
wpsi(2,26)=10.0;
wpsi(3,26)=10.0;
wpsi(4,26)=10.0;
wpsi(5,26)=15.0;
wpsi(6,26)=wpsi(1,26);
wpsi(7,26)=wpsi(2,26);
wpsi(8,26)=wpsi(2,26);
wpsi(9,26)=wpsi(5,26);
%covariance
cov(1,26)=0.0;
cov(2,26)=0.0;
cov(3,26)=0.0;
cov(4,26)=0.0;
cov(5,26)=0.0;
cov(6,26)=0.0;
cov(7,26)=0.0;
cov(8,26)=0.0;
cov(9,26)=0.0;
%J-coupling constants
J1_exp(26)=7.42;
dJ1_exp(26)=0.13;
J2_exp(26)=0.99;
dJ2_exp(26)=0.04;
J3_exp(26)=2.06;
dJ3_exp(26)=0.05;
J4_exp(26)=1.52;
dJ4_exp(26)=0.11;
J5_exp(26)=11.46;
dJ5_exp(26)=0.19;
%GVlG
chi(1,27)=0.33;
chi(2,27)=0.48;
chi(3,27)=0.08;
chi(4,27)=0.11;
chi(5,27)=0.0;
chi(6,27)=chi(1,27);
chi(7,27)=chi(2,27);
chi(8,27)=chi(2,27);
chi(9,27)=chi(5,27);
%phi
phimax(1,27)=-80.0;
phimax(2,27)=-120.0;
phimax(3,27)=75.0;
phimax(4,27)=-60.0;
phimax(5,27)=65.0;
phimax(6,27)=phimax(1,27);
phimax(7,27)=phimax(2,27);
phimax(8,27)=360.0+phimax(2,27);
phimax(9,27)=phimax(5,27);
%psi
psimax(1,27)=145.0;
psimax(2,27)=145.0;
psimax(3,27)=0.0;
psimax(4,27)=60.0;
psimax(5,27)=160.0;
psimax(6,27)=-(360-psimax(1,27));
psimax(7,27)=-(360-psimax(2,27));
psimax(8,27)=psimax(2,27);
psimax(9,27)=-360.0+psimax(5,27);
%phi-width
wphi(1,27)=15.0;
wphi(2,27)=15.0;
wphi(3,27)=10.0;
wphi(4,27)=10.0;
wphi(5,27)=10.0;
wphi(6,27)=wphi(1,27);
wphi(7,27)=wphi(2,27);
wphi(8,27)=wphi(2,27);
wphi(9,27)=wphi(5,27);
%psi-width
wpsi(1,27)=15.0;
wpsi(2,27)=15.0;
wpsi(3,27)=10.0;
wpsi(4,27)=10.0;
wpsi(5,27)=10.0;
wpsi(6,27)=wpsi(1,27);
wpsi(7,27)=wpsi(2,27);
wpsi(8,27)=wpsi(2,27);
wpsi(9,27)=wpsi(5,27);
%covariance
cov(1,27)=0.0;
cov(2,27)=0.0;
cov(3,27)=0.0;
cov(4,27)=0.0;
cov(5,27)=0.0;
cov(6,27)=0.0;
cov(7,27)=0.0;
cov(8,27)=0.0;
cov(9,27)=0.0;
%J-coupling constants
J1_exp(27)=8.46;
dJ1_exp(27)=0.17;
J2_exp(27)=0.77;
dJ2_exp(27)=0.03;
J3_exp(27)=2.53
dJ3_exp(27)=0.03;
J4_exp(27)=1.54;
dJ4_exp(27)=0.06;
J5_exp(27)=11.07;
dJ5_exp(27)=0.03;
%GdVG
chi(1,28)=0.15;
chi(2,28)=0.65;
chi(3,28)=0.1;
chi(4,28)=0.1;
chi(5,28)=0.0;
chi(6,28)=chi(1,28);
chi(7,28)=chi(2,28);
chi(8,28)=chi(2,28);
chi(9,28)=chi(5,28);
%phi
phimax(1,28)=-74.0;
phimax(2,28)=-120.0;
phimax(3,28)=-60.0;
phimax(4,28)=95.0;
phimax(5,28)=0.0;
phimax(6,28)=phimax(1,28);
phimax(7,28)=phimax(2,28);
phimax(8,28)=360.0+phimax(2,28);
phimax(9,28)=phimax(5,28);
%psi
psimax(1,28)=165.0;
psimax(2,28)=145.0;
psimax(3,28)=-30.0;
psimax(4,28)=130.0;
psimax(5,28)=0.0;
psimax(6,28)=-(360-psimax(1,28));
psimax(7,28)=-(360-psimax(2,28));
psimax(8,28)=psimax(2,28);
psimax(9,28)=-360.0+psimax(5,28);
%phi-width
wphi(1,28)=15.0;
wphi(2,28)=15.0;
wphi(3,28)=15.0;
wphi(4,28)=15.0;
wphi(5,28)=10.0;
wphi(6,28)=wphi(1,28);
wphi(7,28)=wphi(2,28);
wphi(8,28)=wphi(2,28);
wphi(9,28)=wphi(5,28);
%psi-width
wpsi(1,28)=10.0;
wpsi(2,28)=10.0;
wpsi(3,28)=15.0;
wpsi(4,28)=15.0;
wpsi(5,28)=15.0;
wpsi(6,28)=wpsi(1,28);
wpsi(7,28)=wpsi(2,28);
wpsi(8,28)=wpsi(2,28);
wpsi(9,28)=wpsi(5,28);
%covariance
cov(1,28)=0.0;
cov(2,28)=0.0;
cov(3,28)=0.0;
cov(4,28)=0.0;
cov(5,28)=0.0;
cov(6,28)=0.0;
cov(7,28)=0.0;
cov(8,28)=0.0;
cov(9,28)=0.0;
%J-coupling constants
J1_exp(28)=8.25;
dJ1_exp(28)=0.06;
J2_exp(28)=0.81;
dJ2_exp(28)=0.12;
J3_exp(28)=2.8;
dJ3_exp(28)=0.08;
J4_exp(28)=1.28
dJ4_exp(28)=0.05;
J5_exp(28)=11.23;
dJ5_exp(28)=0.18;
%GaVG
chi(1,29)=0.39;
chi(2,29)=0.45;
chi(3,29)=0.09;
chi(4,29)=0.05;
chi(5,29)=0.02;
chi(6,29)=chi(1,29);
chi(7,29)=chi(2,29);
%phi
phimax(1,29)=-72.0;
phimax(2,29)=-120.0;
phimax(3,29)=-60.0;
phimax(4,29)=-60.0;
phimax(5,29)=95.0;
phimax(6,29)=phimax(1,29);
phimax(7,29)=phimax(2,29);
phimax(8,29)=360.0+phimax(2,29);
phimax(9,29)=phimax(5,29);
%psi
psimax(1,29)=155.0;
psimax(2,29)=155.0;
psimax(3,29)=-30.0;
psimax(4,29)=60.0;
psimax(5,29)=115.0;
psimax(6,29)=-(360-psimax(1,29));
psimax(7,29)=-(360-psimax(2,29));
psimax(8,29)=psimax(2,29);
psimax(9,29)=-360.0+psimax(5,29);
%phi-width
wphi(1,29)=15.0;
wphi(2,29)=15.0;
wphi(3,29)=15.0;
wphi(4,29)=15.0;
wphi(5,29)=10.0;
wphi(6,29)=wphi(1,29);
wphi(7,29)=wphi(2,29);
wphi(8,29)=wphi(2,29);
wphi(9,29)=wphi(5,29);
%psi-width
wpsi(1,29)=10.0;
wpsi(2,29)=10.0;
wpsi(3,29)=15.0;
wpsi(4,29)=15.0;
wpsi(5,29)=10.0;
wpsi(6,29)=wpsi(1,29);
wpsi(7,29)=wpsi(2,29);
wpsi(8,29)=wpsi(2,29);
wpsi(9,29)=wpsi(5,29);
%covariance
cov(1,29)=0.0;
cov(2,29)=0.0;
cov(3,29)=0.0;
cov(4,29)=0.0;
cov(5,29)=0.0;
cov(6,29)=0.0;
cov(7,29)=0.0;
cov(8,29)=0.0;
cov(9,29)=0.0;
%J-coupling constants
J1_exp(29)=7.15;
dJ1_exp(29)=0.09;
J2_exp(29)=1.16;
dJ2_exp(29)=0.06;
J3_exp(29)=2.35;
dJ3_exp(29)=0.17;
J4_exp(29)=1.5
dJ4_exp(29)=0.16;
J5_exp(29)=11.33;
dJ5_exp(29)=0.16;
%Lysine
%GdKG
chi(1,30)=0.50;
chi(2,30)=0.38;
chi(3,30)=0.05;
chi(4,30)=0.03;
chi(5,30)=0.04;
chi(6,30)=chi(1,30);
chi(7,30)=chi(2,30);
chi(8,30)=chi(2,30);
chi(9,30)=chi(5,30);
%phi
phimax(1,30)=-66.0;
phimax(2,30)=-115.0;
phimax(3,30)=-65.0;
phimax(4,30)=70.0;
phimax(5,30)=-60.0;
phimax(6,30)=phimax(1,30);
phimax(7,30)=phimax(2,30);
phimax(8,30)=360.0+phimax(2,30);
phimax(9,30)=phimax(5,30);
%psi
psimax(1,30)=150.0;
psimax(2,30)=150.0;
psimax(3,30)=-35.0;
psimax(4,30)=45.0;
psimax(5,30)=110.0;
psimax(6,30)=-(360-psimax(1,30));
psimax(7,30)=-(360-psimax(2,30));
psimax(8,30)=psimax(2,20);
psimax(9,30)=-360.0+psimax(5,20);
%phi-width
wphi(1,30)=10.0;
wphi(2,30)=15.0;
wphi(3,30)=10.0;
wphi(4,30)=10.0;
wphi(5,30)=10.0;
wphi(6,30)=wphi(1,30);
wphi(7,30)=wphi(2,30);
wphi(8,30)=wphi(2,30);
wphi(9,30)=wphi(5,30);
%psi-width
wpsi(1,30)=15.0;
wpsi(2,30)=10.0;
wpsi(3,30)=10.0;
wpsi(4,30)=10.0;
wpsi(5,30)=10.0;
wpsi(6,30)=wpsi(1,30);
wpsi(7,30)=wpsi(2,30);
wpsi(8,30)=wpsi(2,30);
wpsi(9,30)=wpsi(5,30);
%covariance
cov(1,30)=0.0;
cov(2,30)=0.0;
cov(3,30)=0.0;
cov(4,30)=0.0;
cov(5,30)=0.0;
cov(6,30)=0.0;
cov(7,30)=0.0;
cov(8,30)=0.0;
cov(9,30)=0.0;
%J-coupling constants
J1_exp(30)=6.63;
dJ1_exp(30)=0.28;
J2_exp(30)=1.03;
dJ2_exp(30)=0.3;
J3_exp(30)=2.09
dJ3_exp(30)=0.17;
J4_exp(30)=1.47;
dJ4_exp(30)=0.06;
J5_exp(30)=11.27;
dJ5_exp(30)=0.18;
%GKlG
chi(1,31)=0.52;
chi(2,31)=0.38;
chi(3,31)=0.04;
chi(4,31)=0.06;
chi(5,31)=0.0;
chi(6,31)=chi(1,31);
chi(7,31)=chi(2,31);
chi(8,31)=chi(2,31);
chi(9,31)=chi(5,31);
%phi
phimax(1,31)=-66.0;
phimax(2,31)=-120.0;
phimax(3,31)=70.0;
phimax(4,31)=-65.0;
phimax(5,31)=0.0;
phimax(6,31)=phimax(1,31);
phimax(7,31)=phimax(2,31);
phimax(8,31)=360.0+phimax(2,31);
phimax(9,31)=phimax(5,31);
%psi
psimax(1,31)=150.0;
psimax(2,31)=145.0;
psimax(3,31)=30.0;
psimax(4,31)=35.0;
psimax(5,31)=0.0;
psimax(6,31)=-(360-psimax(1,31));
psimax(7,31)=-(360-psimax(2,31));
psimax(8,31)=psimax(2,31);
psimax(9,31)=-360.0+psimax(5,31);
%phi-width
wphi(1,31)=15.0;
wphi(2,31)=15.0;
wphi(3,31)=15.0;
wphi(4,31)=10.0;
wphi(5,31)=10.0;
wphi(6,31)=wphi(1,31);
wphi(7,31)=wphi(2,31);
wphi(8,31)=wphi(2,31);
wphi(9,31)=wphi(5,31);
wphi(8,31)=wphi(2,31);
wphi(9,31)=wphi(5,31);
%psi-width
wpsi(1,31)=15.0;
wpsi(2,31)=15.0;
wpsi(3,31)=15.0;
wpsi(4,31)=10.0;
wpsi(5,31)=15.0;
wpsi(6,31)=wpsi(1,31);
wpsi(7,31)=wpsi(2,31);
wpsi(8,31)=wpsi(2,31);
wpsi(9,31)=wpsi(5,31);
%covariance
cov(1,31)=0.0;
cov(2,31)=0.0;
cov(3,31)=0.0;
cov(4,31)=0.0;
cov(5,31)=0.0;
cov(6,31)=0.0;
cov(7,31)=0.0;
cov(8,31)=0.0;
cov(9,31)=0.0;
%J-coupling constants
J1_exp(31)=6.44;
dJ1_exp(31)=0.06;
J2_exp(31)=0.96;
dJ2_exp(31)=0.13;
J3_exp(31)=2.22;
dJ3_exp(31)=0.03;
J4_exp(31)=1.73
dJ4_exp(31)=0.3;
J5_exp(31)=11.44;
dJ5_exp(31)=0.07;
%GKvG
chi(1,32)=0.30;
chi(2,32)=0.48;
chi(3,32)=0.15;
chi(4,32)=0.07;
chi(5,32)=0.0;
chi(6,32)=chi(1,32);
chi(7,32)=chi(2,32);
chi(8,32)=chi(2,32);
chi(9,32)=chi(5,32);
%phi
phimax(1,32)=-66.0;
phimax(2,32)=-120.0;
phimax(3,32)=75.0;
phimax(4,32)=-65.0;
phimax(5,32)=95.0;
phimax(6,32)=phimax(1,32);
phimax(7,32)=phimax(2,32);
phimax(8,32)=360.0+phimax(2,32);
phimax(9,32)=phimax(5,32);
%psi
psimax(1,32)=150.0;
psimax(2,32)=145.0;
psimax(3,32)=30.0;
psimax(4,32)=35.0;
psimax(5,32)=115.0;
psimax(6,32)=-(360-psimax(1,32));
psimax(7,32)=-(360-psimax(2,32));
psimax(8,32)=psimax(2,32);
psimax(9,32)=-360.0+psimax(5,32);
%phi-width
wphi(1,32)=15.0;
wphi(2,32)=15.0;
wphi(3,32)=15.0;
wphi(4,32)=15.0;
wphi(5,32)=10.0;
wphi(6,32)=wphi(1,32);
wphi(7,32)=wphi(2,32);
wphi(8,32)=wphi(2,32);
wphi(9,32)=wphi(5,32);
%psi-width
wpsi(1,32)=10.0;
wpsi(2,32)=10.0;
wpsi(3,32)=15.0;
wpsi(4,32)=15.0;
wpsi(5,32)=10.0;
wpsi(6,32)=wpsi(1,32);
wpsi(7,32)=wpsi(2,32);
wphi(8,32)=wphi(2,32);
wphi(9,32)=wphi(5,32);
wpsi(8,32)=wpsi(2,32);
wpsi(9,32)=wpsi(5,32);
%covariance
cov(1,32)=0.0;
cov(2,32)=0.0;
cov(3,32)=0.0;
cov(4,32)=0.0;
cov(5,32)=0.0;
cov(6,32)=0.0;
cov(7,32)=0.0;
cov(8,32)=0.0;
cov(9,32)=0.0;
%J-coupling constants
J1_exp(32)=7.21;
dJ1_exp(32)=0.12;
J2_exp(32)=0.87;
dJ2_exp(32)=0.01;
J3_exp(32)=2.72;
dJ3_exp(32)=0.04;
J4_exp(32)=1.84
dJ4_exp(32)=0.03;
J5_exp(32)=11.23;
dJ5_exp(32)=0.11;
%GsKG
chi(1,33)=0.37;
chi(2,33)=0.43;
chi(3,33)=0.03;
chi(4,33)=0.17;
chi(5,33)=0.0;
chi(6,33)=chi(1,33);
chi(7,33)=chi(2,33);
chi(8,33)=chi(2,33);
chi(9,33)=chi(5,33);
%phi
phimax(1,33)=-66.0;
phimax(2,33)=-115.0;
phimax(3,33)=-65.0;
phimax(4,33)=60.0;
phimax(5,33)=70.0;
phimax(6,33)=phimax(1,32);
phimax(7,33)=phimax(2,32);
phimax(8,33)=360.0+phimax(2,33);
phimax(9,33)=phimax(5,33);
%psi
psimax(1,33)=165.0;
psimax(2,33)=165.0;
psimax(3,33)=-70.0;
psimax(4,33)=45.0;
psimax(5,33)=110.0;
psimax(6,33)=-(360-psimax(1,32));
psimax(7,33)=-(360-psimax(2,32));
psimax(8,33)=psimax(2,33);
psimax(9,33)=-360.0+psimax(5,33);
%phi-width
wphi(1,33)=15.0;
wphi(2,33)=15.0;
wphi(3,33)=10.0;
wphi(4,33)=15.0;
wphi(5,33)=10.0;
wphi(6,33)=wphi(1,33);
wphi(7,33)=wphi(2,33);
wphi(8,33)=wphi(2,33);
wphi(9,33)=wphi(5,33);
%psi-width
wpsi(1,33)=15.0;
wpsi(2,33)=15.0;
wpsi(3,33)=10.0;
wpsi(4,33)=15.0;
wpsi(5,33)=10.0;
wpsi(6,33)=wpsi(1,33);
wpsi(7,33)=wpsi(2,33);
wpsi(8,33)=wpsi(2,33);
wpsi(9,33)=wpsi(5,33);
%covariance
cov(1,33)=0.0;
cov(2,33)=0.0;
cov(3,33)=0.0;
cov(4,33)=0.0;
cov(5,33)=0.0;
cov(6,33)=0.0;
cov(7,33)=0.0;
cov(8,33)=0.0;
cov(9,33)=0.0;
%J-coupling constants
J1_exp(33)=7.22;
dJ1_exp(33)=0.03;
J2_exp(33)=0.97;
dJ2_exp(33)=0.01;
J3_exp(33)=3.52;
dJ3_exp(33)=0.03;
J4_exp(33)=1.6
dJ4_exp(33)=0.13;
J5_exp(33)=11.3;
dJ5_exp(33)=0.2;
% Integrating over the conformational distribution
% Defining the increments
stepphi=2.0;
steppsi=2.0;
% Defining the integration limits
phistart=-180.0;
psistart=-180.0;
nphi=180.0;
npsi=180.0;
for k1=1:1:k1max
for i=1:1:nphi
   for j=1:1:npsi
   phi(i)=phistart+(i-1)*stepphi;
   psi(j)=psistart+(j-1)*steppsi;
   phiv=phi(i);
   psiv=psi(j);
   angle(1)=phiv;
   angle(2)=psiv;
% Calculation of J-coupling constants
%3JNHCH
if L==1   
%Sol Wang and Bax
   A1=6.98;
   B1=-1.38;
   C1=1.72;
   theta1=-60;
elseif L==2 | L==4
   % Hu and Bax
   A1=7.09;
   B1=-1.42;
   C1=1.55;
   theta1=-60;
   elseif L==3
   % Case et al. DFT 1
   A1=9.44;
   B1=-1.53;
   C1=-0.07;
   theta1=-60;
end
   % Stastical errors
   dA1=0.11;
   dB1=0.04;
   dC1=0.09;
   %Karplus equation
   J1(i,j)=A1*cos((phi(i)+theta1)*pi/180).^2+B1*cos((phi(i)+theta1)*pi/180)+C1;
   dJ1(i,j)=sqrt((dA1*cos((phi(i)+theta1)*pi/180).^2)^2+(dB1*cos((phi(i)+theta1)*pi/180))^2+dC1^2);
%3JNHC'
if L==1   
%Sol Wang and Bacx
   A2=4.32;
   B2=0.84;
   C2=0;
   theta2=180;
elseif L==2 | L==4
   %Hu and Bax
   A2=4.29;
   B2=-1.01;
   C2=0;
   theta2=180;
   elseif L==3
   % Case et al. DFT 1
   A2=5.58;
   B2=-1.06;
   C2=-0.30;
   theta2=-180;
end
   % Stastical errors
   dA2=0.07;
   dB2=0.08;
   dC2=0.04;
   J2(i,j)=A2*cos((phi(i)+theta2)*pi/180).^2+B2*cos((phi(i)+theta2)*pi/180)+C2;
   dJ2(i,j)=sqrt((dA2*cos((phi(i)+theta2)*pi/180).^2)^2+(dB2*cos((phi(i)+theta2)*pi/180))^2+dC2^2);
   if L==1
% Wang and Bax
   A3=3.75;
   B3=2.19;
   C3=1.28;
   theta3=-60;
elseif L==2 | L==4
 % Sol, Hu and Bax
   A3=3.72;
   B3=-2.18;
   C3=1.28;
   theta3=120;   
elseif L==3
   % Case et al. DFT 1
   A3=4.38;
   B3=-1.87;
   C3=0.56;
   theta3=120;
end
 % Stastical errors
   dA3=0.14;
   dB3=0.06;
   dC3=0.02;
   J3(i,j)=A3*cos((phi(i)+theta3)*pi/180).^2+B3*cos((phi(i)+theta3)*pi/180)+C3;
   dJ3(i,j)=sqrt((dA3*cos((phi(i)+theta3)*pi/180).^2)^2+(dB3*cos((phi(i)+theta3)*pi/180))^2+dC3^2);
%3JNHCbeta
if L==1
   %Wang and Bax
   A4=3.39;
   B4=-0.94;
   C4=0.07;
   theta4=60;
elseif L==2
    %Solution Hu and Brax
   A4=3.06;
   B4=-0.74;
   C4=0.13;
   theta4=60;
elseif L==4
   A4=2.71;
   B4=-0.35;
   C4=0.05;
   theta4=60;
   elseif L==3
   % Case et al. DFT 1
   A4=5.15;
   B4=0.01;
   C4=-0.32;
   theta4=60;
end
   % Stastical errors
   dA4=0.14;
   dB4=0.06;
   dC4=0.02;
   J4(i,j)=A4*cos((phi(i)+theta4)*pi/180).^2+B4*cos((phi(i)+theta4)*pi/180)+C4;
   dJ4(i,j)=sqrt((dA4*cos((phi(i)+theta4)*pi/180).^2)^2+(dB4*cos((phi(i)+theta4)*pi/180))^2+dC4^2);
%JNCalpha
   if K==1
   %1JNCalpha Wirmer and Schwalbe
   A5=1.7;
   B5=-0.98;
   C5=9.51;
      elseif K==2
   %Ding-Gronenborn
   A5=2.84;
   B5=-1.21;
   C5=8.64;
   end
   %Statistiscal errors
   dA5=0.13;
   dB5=0.23;
   dC5=0.5;
   J5(i,j)=A5*cos(psi(j)*pi/180).^2+B5*cos(psi(j)*pi/180)+C5;
   dJ5(i,j)=sqrt((dA5*cos(psi(j)*pi/180).^2)^2+(dB5*cos(psi(j)*pi/180))^2+dC5^2);
   % Calculating the distribution function
   for m=1:1:nt
      contrl=m;
      anglemax(1)=phimax(m,k1);
      anglemax(2)=psimax(m,k1);
      V(1,1)=wphi(m,k1)^2;
      V(2,2)=wpsi(m,k1)^2;
      V(1,2)=cov(m,k1)^2;
      V(2,1)=cov(m,k1)^2;
      VI=inv(V);      
      Vdet=det(V);
      gauss=(1/(2*pi*sqrt(Vdet)))*exp(-0.5*(angle-anglemax)*VI*(angle-anglemax).');   
   F(i,j,m)=gauss;
   end
   end   
end
for i=1:1:nphi
   for j=1:1:npsi
for m=1:1:nt
         dist(i,j,m)=F(i,j,m)*chi(m,k1);
end
%Calculation of statistical weight 
prob(j,i)=dist(i,j,1)+dist(i,j,2)+dist(i,j,3)+dist(i,j,4)+dist(i,j,5)+dist(i,j,6)+dist(i,j,7)+dist(i,j,8)+dist(i,j,9);
   end 
end
% Calculation of the partition sum
   Z=sum(sum(sum(dist)));
   % CHECKING THE PARTITION SUM 
   %Calculation of distribution function
   probN=prob/Z;
   %Calculating the entropy
   for i=1:1:nphi
   for j=1:1:npsi
   Dsigma(i,j)=prob(i,j)/Z*log(prob(i,j)/Z);
   end 
   end
   %Calculation of J-coupling constants in the Ramachandran space
   for i=1:1:nphi
   for j=1:1:npsi
    Jw1(i,j)=J1(i,j)*probN(j,i);
    dJw1(i,j)=dJ1(i,j)*probN(j,i);
    Jw2(i,j)=J2(i,j)*probN(j,i);
    dJw2(i,j)=dJ2(i,j)*probN(j,i);
Jw3(i,j)=J3(i,j)*probN(j,i);
dJw3(i,j)=dJ3(i,j)*probN(j,i);
Jw4(i,j)=J4(i,j)*probN(j,i);
dJw4(i,j)=dJ4(i,j)*probN(j,i);
Jw5(i,j)=J5(i,j)*probN(j,i);
dJw5(i,j)=dJ5(i,j)*probN(j,i);
   end
   end
   %*******************************************************************
   checkK1=k1
   S=-R*sum(sum(Dsigma))-Srandomcoil
   %Calculation of contor plots
   %subplot(4,2,1);
   %if k1==k1max
   figure (k1)
   %figure (1)
%mesh(psi,phi,Helm)
%axis([-180.0 180.0 -180.0 180.0 0.0 1000000.0]);
%xlabel('phi [deg]'), ylabel('psi [deg]'), zlabel('F')
%print -depsc gxg.eps
[C,h]=contour(phi,psi,probN,120);
axis square
xlabel('\phi  [^o]');
ylabel('\psi  [^o]');
   %end
%Calculation of averaged J-coupling constants
Jeff1(k1)=sum(sum(Jw1));
dJeff1(k1)=sum(sum(dJw1));
Jeff2(k1)=sum(sum(Jw2));
dJeff2(k1)=sum(sum(dJw2));
Jeff3(k1)=sum(sum(Jw3));
dJeff3(k1)=sum(sum(dJw3));
Jeff4(k1)=sum(sum(Jw4));
dJeff4(k1)=sum(sum(dJw4));
Jeff5(k1)=sum(sum(Jw5));
dJeff5(k1)=sum(sum(dJw5));
if k1==1
    T = 'Coupling constants of A in GAG';
    display(T)
    JNHCH=Jeff1(k1)
    JNHCH_exp=J1_exp(k1)
    JNHCO=Jeff2(k1)
    JNHCO_exp=J2_exp(k1)
    JCHCO=Jeff3(k1)
    JCHCO_exp=J3_exp(k1)
    JNHCbeta=Jeff4(k1)
    JNHCbeta_exp=J4_exp(k1)
    JNC=Jeff5(k1)
    JNC_exp=J5_exp(k1)
 %error calculation
    dJ1t(k1)=sqrt(dJ1_exp(k1)^2+dJeff1(k1)^2);
    dJ2t(k1)=sqrt(dJ2_exp(k1)^2+dJeff2(k1)^2);
    dJ3t(k1)=sqrt(dJ3_exp(k1)^2+dJeff3(k1)^2);
    dJ4t(k1)=sqrt(dJ4_exp(k1)^2+dJeff4(k1)^2);
    dJ5t(k1)=sqrt(dJ5_exp(k1)^2+dJeff5(k1)^2);
%chi-square function
U = 'Chi-square for A in GAG';
    display(U)
    x_square(k1)=((Jeff1(k1)-J1_exp(k1))^2/dJ1t(k1)^2+(Jeff2(k1)-J2_exp(k1))^2/dJ2t(k1)^2+(Jeff3(k1)-J3_exp(k1))^2/dJ3t(k1)^2+(Jeff4(k1)-J4_exp(k1))^2/dJ4t(k1)^2+(Jeff5(k1)-J5_exp(k1))^2/dJ5t(k1)^2)/5
    %print probability function
    probN_GAG=probN;
    writematrix(probN_GAG);
elseif k1==2
    T = 'Coupling constants of A in GsAG';
    display(T)
    JNHCH=Jeff1(k1)
    JNHCH_exp=J1_exp(k1)
    JNHCO=Jeff2(k1)
    JNHCO_exp=J2_exp(k1)
    JCHCO=Jeff3(k1)
    JCHCO_exp=J3_exp(k1)
    JNHCbeta=Jeff4(k1)
    JNHCbeta_exp=J4_exp(k1)
    JNC=Jeff5(k1)
    JNC_exp=J5_exp(k1)
 %error calculation
    dJ1t(k1)=sqrt(dJ1_exp(k1)^2+dJeff1(k1)^2);
    dJ2t(k1)=sqrt(dJ2_exp(k1)^2+dJeff2(k1)^2);
    dJ3t(k1)=sqrt(dJ3_exp(k1)^2+dJeff3(k1)^2);
    dJ4t(k1)=sqrt(dJ4_exp(k1)^2+dJeff4(k1)^2);
    dJ5t(k1)=sqrt(dJ5_exp(k1)^2+dJeff5(k1)^2);
%chi-square function
U = 'Chi-square for A in GSAG';
    display(U)
    x_square(k1)=((Jeff1(k1)-J1_exp(k1))^2/dJ1t(k1)^2+(Jeff2(k1)-J2_exp(k1))^2/dJ2t(k1)^2+(Jeff3(k1)-J3_exp(k1))^2/dJ3t(k1)^2+(Jeff4(k1)-J4_exp(k1))^2/dJ4t(k1)^2+(Jeff5(k1)-J5_exp(k1))^2/dJ5t(k1)^2)/5
    %print probability function
    probN_GsAG=probN;
    writematrix(probN_GsAG)
elseif k1==3
    T = 'Coupling constants of A in GDAG';
    display(T)
    JNHCH=Jeff1(k1)
    JNHCH_exp=J1_exp(k1)
    JNHCO=Jeff2(k1)
    JNHCO_exp=J2_exp(k1)
    JCHCO=Jeff3(k1)
    JCHCO_exp=J3_exp(k1)
    JNHCbeta=Jeff4(k1)
    JNHCbeta_exp=J4_exp(k1)
    JNC=Jeff5(k1)
    JNC_exp=J5_exp(k1)
    %error calculation
    dJ1t(k1)=sqrt(dJ1_exp(k1)^2+dJeff1(k1)^2)
    dJ2t(k1)=sqrt(dJ2_exp(k1)^2+dJeff2(k1)^2)
    dJ3t(k1)=sqrt(dJ3_exp(k1)^2+dJeff3(k1)^2)
    dJ4t(k1)=sqrt(dJ4_exp(k1)^2+dJeff4(k1)^2)
    dJ5t(k1)=sqrt(dJ5_exp(k1)^2+dJeff5(k1)^2)
%chi-square function
U = 'Chi-square for A in GDAG';
    display(U)
    x_square(k1)=((Jeff1(k1)-J1_exp(k1))^2/dJ1t(k1)^2+(Jeff2(k1)-J2_exp(k1))^2/dJ2t(k1)^2+(Jeff3(k1)-J3_exp(k1))^2/dJ3t(k1)^2+(Jeff4(k1)-J4_exp(k1))^2/dJ4t(k1)^2+(Jeff5(k1)-J5_exp(k1))^2/dJ5t(k1)^2)/5
    %print probability function
    probN_GdAG=probN;
    writematrix(probN_GdAG)
elseif k1==4
    T = 'Coupling constants of A in GAVG';
    display(T)
    JNHCH=Jeff1(k1)
    JNHCH_exp=J1_exp(k1)
    JNHCO=Jeff2(k1)
    JNHCO_exp=J2_exp(k1)
    JCHCO=Jeff3(k1)
    JCHCO_exp=J3_exp(k1)
    JNHCbeta=Jeff4(k1)
    JNHCbeta_exp=J4_exp(k1)
    JNC=Jeff5(k1)
    JNC_exp=J5_exp(k1)
    %error calculation
    dJ1t(k1)=sqrt(dJ1_exp(k1)^2+dJeff1(k1)^2);
    dJ2t(k1)=sqrt(dJ2_exp(k1)^2+dJeff2(k1)^2);
    dJ3t(k1)=sqrt(dJ3_exp(k1)^2+dJeff3(k1)^2);
    dJ4t(k1)=sqrt(dJ4_exp(k1)^2+dJeff4(k1)^2);
    dJ5t(k1)=sqrt(dJ5_exp(k1)^2+dJeff5(k1)^2);
%chi-square function
U = 'Chi-square for A in GAVG';
    display(U)
    x_square(k1)=((Jeff1(k1)-J1_exp(k1))^2/dJ1t(k1)^2+(Jeff2(k1)-J2_exp(k1))^2/dJ2t(k1)^2+(Jeff3(k1)-J3_exp(k1))^2/dJ3t(k1)^2+(Jeff4(k1)-J4_exp(k1))^2/dJ4t(k1)^2+(Jeff5(k1)-J5_exp(k1))^2/dJ5t(k1)^2)/5
    %print probability function
    probN_GAvG=probN;
    writematrix(probN_GAvG)
elseif k1==5
    T= 'Coupling constants of A in GALG';
    display(T)
    JNHCH=Jeff1(k1)
    JNHCH_exp=J1_exp(k1)
    JNHCO=Jeff2(k1)
    JNHCO_exp=J2_exp(k1)
    JCHCO=Jeff3(k1)
    JCHCO_exp=J3_exp(k1)
    JNHCbeta=Jeff4(k1)
    JNHCbeta_exp=J4_exp(k1)
    JNC=Jeff5(k1)
    JNC_exp=J5_exp(k1)
    %error calculation
    dJ1t(k1)=sqrt(dJ1_exp(k1)^2+dJeff1(k1)^2);
    dJ2t(k1)=sqrt(dJ2_exp(k1)^2+dJeff2(k1)^2);
    dJ3t(k1)=sqrt(dJ3_exp(k1)^2+dJeff3(k1)^2);
    dJ4t(k1)=sqrt(dJ4_exp(k1)^2+dJeff4(k1)^2);
    dJ5t(k1)=sqrt(dJ5_exp(k1)^2+dJeff5(k1)^2);
%chi-square function
U = 'Chi-square for A in GALG';
    display(U)
    x_square(k1)=((Jeff1(k1)-J1_exp(k1))^2/dJ1t(k1)^2+(Jeff2(k1)-J2_exp(k1))^2/dJ2t(k1)^2+(Jeff3(k1)-J3_exp(k1))^2/dJ3t(k1)^2+(Jeff4(k1)-J4_exp(k1))^2/dJ4t(k1)^2+(Jeff5(k1)-J5_exp(k1))^2/dJ5t(k1)^2)/5
    %print probability function
    probN_GAlG=probN;
    writematrix(probN_GAlG)
elseif k1==6
    T = 'Coupling constants of L in GLG';
    display(T)
    JNHCH=Jeff1(k1)
    JNHCH_exp=J1_exp(k1)
    JNHCO=Jeff2(k1)
    JNHCO_exp=J2_exp(k1)
    JCHCO=Jeff3(k1)
    JCHCO_exp=J3_exp(k1)
    JNHCbeta=Jeff4(k1)
    JNHCbeta_exp=J4_exp(k1)
    JNC=Jeff5(k1)
    JNC_exp=J5_exp(k1)
    %error calculation
    dJ1t(k1)=sqrt(dJ1_exp(k1)^2+dJeff1(k1)^2);
    dJ2t(k1)=sqrt(dJ2_exp(k1)^2+dJeff2(k1)^2);
    dJ3t(k1)=sqrt(dJ3_exp(k1)^2+dJeff3(k1)^2);
    dJ4t(k1)=sqrt(dJ4_exp(k1)^2+dJeff4(k1)^2);
    dJ5t(k1)=sqrt(dJ5_exp(k1)^2+dJeff5(k1)^2);
%chi-square function
U = 'Chi-square for L in GLG';
    display(U)
    x_square(k1)=((Jeff1(k1)-J1_exp(k1))^2/dJ1t(k1)^2+(Jeff2(k1)-J2_exp(k1))^2/dJ2t(k1)^2+(Jeff3(k1)-J3_exp(k1))^2/dJ3t(k1)^2+(Jeff4(k1)-J4_exp(k1))^2/dJ4t(k1)^2+(Jeff5(k1)-J5_exp(k1))^2/dJ5t(k1)^2)/5
    %print probability function
    probN_GLG=probN;
    writematrix(probN_GLG);
elseif k1==7
    T = 'Coupling constants of L in GDLG';
    display(T)
    JNHCH=Jeff1(k1)
    JNHCH_exp=J1_exp(k1)
    JNHCalpha=Jeff2(k1)
    JNHCalpha_exp=J2_exp(k1)
    JCHCalpha=Jeff3(k1)
    JCHCalpha_exp=J3_exp(k1)
    JNHCbeta=Jeff4(k1)
    JNHCbeta_exp=J4_exp(k1)
    JNC=Jeff5(k1)
    JNC_exp=J5_exp(k1)
    %error calculation
    dJ1t(k1)=sqrt(dJ1_exp(k1)^2+dJeff1(k1)^2);
    dJ2t(k1)=sqrt(dJ2_exp(k1)^2+dJeff2(k1)^2);
    dJ3t(k1)=sqrt(dJ3_exp(k1)^2+dJeff3(k1)^2);
    dJ4t(k1)=sqrt(dJ4_exp(k1)^2+dJeff4(k1)^2);
    dJ5t(k1)=sqrt(dJ5_exp(k1)^2+dJeff5(k1)^2);
%chi-square function
U = 'Chi-square for L in GDLG';
    display(U)
    x_square(k1)=((Jeff1(k1)-J1_exp(k1))^2/dJ1t(k1)^2+(Jeff2(k1)-J2_exp(k1))^2/dJ2t(k1)^2+(Jeff3(k1)-J3_exp(k1))^2/dJ3t(k1)^2+(Jeff4(k1)-J4_exp(k1))^2/dJ4t(k1)^2+(Jeff5(k1)-J5_exp(k1))^2/dJ5t(k1)^2)/5
    %print probability function
    probN_GdLG=probN;
    writematrix(probN_GdLG)
elseif k1==8
    T = 'Coupling constants of L in GSLG';
    display(T)
    JNHCH=Jeff1(k1)
    JNHCH_exp=J1_exp(k1)
    JNHCO=Jeff2(k1)
    JNHCO_exp=J2_exp(k1)
    JCHCO=Jeff3(k1)
    JCHCO_exp=J3_exp(k1)
    JNHCbeta=Jeff4(k1)
    JNHCbeta_exp=J4_exp(k1)
    JNC=Jeff5(k1)
    JNC_exp=J5_exp(k1)
    %error calculation
    dJ1t(k1)=sqrt(dJ1_exp(k1)^2+dJeff1(k1)^2);
    dJ2t(k1)=sqrt(dJ2_exp(k1)^2+dJeff2(k1)^2);
    dJ3t(k1)=sqrt(dJ3_exp(k1)^2+dJeff3(k1)^2);
    dJ4t(k1)=sqrt(dJ4_exp(k1)^2+dJeff4(k1)^2);
    dJ5t(k1)=sqrt(dJ5_exp(k1)^2+dJeff5(k1)^2);
%chi-square function
U = 'Chi-square for L in GSLG';
    display(U)
    x_square(k1)=((Jeff1(k1)-J1_exp(k1))^2/dJ1t(k1)^2+(Jeff2(k1)-J2_exp(k1))^2/dJ2t(k1)^2+(Jeff3(k1)-J3_exp(k1))^2/dJ3t(k1)^2+(Jeff4(k1)-J4_exp(k1))^2/dJ4t(k1)^2+(Jeff5(k1)-J5_exp(k1))^2/dJ5t(k1)^2)/5
    %print probability function
    probN_GsLG=probN;
    writematrix(probN_GsLG)
elseif k1==9
    T = 'Coupling constants of L* in GLL*G';
    display(T)
    JNHCH=Jeff1(k1)
    JNHCH_exp=J1_exp(k1)
    JNHCO=Jeff2(k1)
    JNHCO_exp=J2_exp(k1)
    JCHCO=Jeff3(k1)
    JCHCO_exp=J3_exp(k1)
    JNHCbeta=Jeff4(k1)
    JNHCbeta_exp=J4_exp(k1)
    JNC=Jeff5(k1)
    JNC_exp=J5_exp(k1)
    %error calculation
    dJ1t(k1)=sqrt(dJ1_exp(k1)^2+dJeff1(k1)^2);
    dJ2t(k1)=sqrt(dJ2_exp(k1)^2+dJeff2(k1)^2);
    dJ3t(k1)=sqrt(dJ3_exp(k1)^2+dJeff3(k1)^2);
    dJ4t(k1)=sqrt(dJ4_exp(k1)^2+dJeff4(k1)^2);
    dJ5t(k1)=sqrt(dJ5_exp(k1)^2+dJeff5(k1)^2);
%chi-square function
U = 'Chi-square for Lright in GLLG';
    display(U)
    x_square(k1)=((Jeff1(k1)-J1_exp(k1))^2/dJ1t(k1)^2+(Jeff2(k1)-J2_exp(k1))^2/dJ2t(k1)^2+(Jeff3(k1)-J3_exp(k1))^2/dJ3t(k1)^2+(Jeff4(k1)-J4_exp(k1))^2/dJ4t(k1)^2+(Jeff5(k1)-J5_exp(k1))^2/dJ5t(k1)^2)/5
    %print probability function
    probN_GlLG=probN;
    writematrix(probN_GlLG)
elseif k1==10
     T = 'Coupling constants of L* in GL*LG';
    display(T)
    JNHCH=Jeff1(k1)
    JNHCH_exp=J1_exp(k1)
    JNHCO=Jeff2(k1)
    JNHCO_exp=J2_exp(k1)
    JCHCO=Jeff3(k1)
    JCHCO_exp=J3_exp(k1)
    JNHCbeta=Jeff4(k1)
    JNHCbeta_exp=J4_exp(k1)
    JNC=Jeff5(k1)
    JNC_exp=J5_exp(k1)
    %error calculation
    dJ1t(k1)=sqrt(dJ1_exp(k1)^2+dJeff1(k1)^2);
    dJ2t(k1)=sqrt(dJ2_exp(k1)^2+dJeff2(k1)^2);
    dJ3t(k1)=sqrt(dJ3_exp(k1)^2+dJeff3(k1)^2);
    dJ4t(k1)=sqrt(dJ4_exp(k1)^2+dJeff4(k1)^2);
    dJ5t(k1)=sqrt(dJ5_exp(k1)^2+dJeff5(k1)^2);
%chi-square function
U = 'Chi-square for Lleft in GLLG';
    display(U)
    x_square(k1)=((Jeff1(k1)-J1_exp(k1))^2/dJ1t(k1)^2+(Jeff2(k1)-J2_exp(k1))^2/dJ2t(k1)^2+(Jeff3(k1)-J3_exp(k1))^2/dJ3t(k1)^2+(Jeff4(k1)-J4_exp(k1))^2/dJ4t(k1)^2+(Jeff5(k1)-J5_exp(k1))^2/dJ5t(k1)^2)/5
    %print probability function
    probN_GLlG_r=probN;
    writematrix(probN_GLlG_r)
elseif k1==11
     T = 'Coupling constants of L in GKLG';
    display(T)
JNHCH=Jeff1(k1)
    JNHCH_exp=J1_exp(k1)
    JNHCO=Jeff2(k1)
    JNHCO_exp=J2_exp(k1)
    JCHCO=Jeff3(k1)
    JCHCO_exp=J3_exp(k1)
    JNHCbeta=Jeff4(k1)
    JNHCbeta_exp=J4_exp(k1)
    JNC=Jeff5(k1)
    JNC_exp=J5_exp(k1)
    %error calculation
    dJ1t(k1)=sqrt(dJ1_exp(k1)^2+dJeff1(k1)^2);
    dJ2t(k1)=sqrt(dJ2_exp(k1)^2+dJeff2(k1)^2);
    dJ3t(k1)=sqrt(dJ3_exp(k1)^2+dJeff3(k1)^2);
    dJ4t(k1)=sqrt(dJ4_exp(k1)^2+dJeff4(k1)^2);
    dJ5t(k1)=sqrt(dJ5_exp(k1)^2+dJeff5(k1)^2);
%chi-square function
U = 'Chi-square for Lright in GKLG';
    display(U)
    x_square(k1)=((Jeff1(k1)-J1_exp(k1))^2/dJ1t(k1)^2+(Jeff2(k1)-J2_exp(k1))^2/dJ2t(k1)^2+(Jeff3(k1)-J3_exp(k1))^2/dJ3t(k1)^2+(Jeff4(k1)-J4_exp(k1))^2/dJ4t(k1)^2+(Jeff5(k1)-J5_exp(k1))^2/dJ5t(k1)^2)/5
    %print probability function
    probN_GkLG=probN;
    writematrix(probN_GkLG)
elseif k1==12
     T = 'Coupling constants of L in GVLG';
    display(T)
JNHCH=Jeff1(k1)
    JNHCH_exp=J1_exp(k1)
    JNHCO=Jeff2(k1)
    JNHCO_exp=J2_exp(k1)
    JCHCO=Jeff3(k1)
    JCHCO_exp=J3_exp(k1)
    JNHCbeta=Jeff4(k1)
    JNHCbeta_exp=J4_exp(k1)
    JNC=Jeff5(k1)
    JNC_exp=J5_exp(k1)
    %error calculation
    dJ1t(k1)=sqrt(dJ1_exp(k1)^2+dJeff1(k1)^2);
    dJ2t(k1)=sqrt(dJ2_exp(k1)^2+dJeff2(k1)^2);
    dJ3t(k1)=sqrt(dJ3_exp(k1)^2+dJeff3(k1)^2);
    dJ4t(k1)=sqrt(dJ4_exp(k1)^2+dJeff4(k1)^2);
    dJ5t(k1)=sqrt(dJ5_exp(k1)^2+dJeff5(k1)^2);
%chi-square function
U = 'Chi-square for Lright in GVLG';
    display(U)
    x_square(k1)=((Jeff1(k1)-J1_exp(k1))^2/dJ1t(k1)^2+(Jeff2(k1)-J2_exp(k1))^2/dJ2t(k1)^2+(Jeff3(k1)-J3_exp(k1))^2/dJ3t(k1)^2+(Jeff4(k1)-J4_exp(k1))^2/dJ4t(k1)^2+(Jeff5(k1)-J5_exp(k1))^2/dJ5t(k1)^2)/5
    %print probability function
    probN_GvLG=probN;
    writematrix(probN_GvLG)
elseif k1==13
     T = 'Coupling constants of L in GALG';
    display(T)
    JNHCH=Jeff1(k1)
    JNHCH_exp=J1_exp(k1)
    JNHCO=Jeff2(k1)
    JNHCO_exp=J2_exp(k1)
    JCHCO=Jeff3(k1)
    JCHCO_exp=J3_exp(k1)
    JNHCbeta=Jeff4(k1)
    JNHCbeta_exp=J4_exp(k1)
    JNC=Jeff5(k1)
    JNC_exp=J5_exp(k1)
    %error calculation
    dJ1t(k1)=sqrt(dJ1_exp(k1)^2+dJeff1(k1)^2);
    dJ2t(k1)=sqrt(dJ2_exp(k1)^2+dJeff2(k1)^2);
    dJ3t(k1)=sqrt(dJ3_exp(k1)^2+dJeff3(k1)^2);
    dJ4t(k1)=sqrt(dJ4_exp(k1)^2+dJeff4(k1)^2);
    dJ5t(k1)=sqrt(dJ5_exp(k1)^2+dJeff5(k1)^2);
%chi-square function
U = 'Chi-square for L in GALG';
    display(U)
    x_square(k1)=((Jeff1(k1)-J1_exp(k1))^2/dJ1t(k1)^2+(Jeff2(k1)-J2_exp(k1))^2/dJ2t(k1)^2+(Jeff3(k1)-J3_exp(k1))^2/dJ3t(k1)^2+(Jeff4(k1)-J4_exp(k1))^2/dJ4t(k1)^2+(Jeff5(k1)-J5_exp(k1))^2/dJ5t(k1)^2)/5
    %print probability function
    probN_GaLG_r=probN;
    writematrix(probN_GaLG_r)  
elseif k1==14
     T = 'Coupling constants of D in GDG';
    display(T)
    JNHCH=Jeff1(k1)
    JNHCH_exp=J1_exp(k1)
    JNHCO=Jeff2(k1)
    JNHCO_exp=J2_exp(k1)
    JCHCO=Jeff3(k1)
    JCHCO_exp=J3_exp(k1)
    JNHCbeta=Jeff4(k1)
    JNHCbeta_exp=J4_exp(k1)
    JNC=Jeff5(k1)
    JNC_exp=J5_exp(k1)
    %error calculation
    dJ1t(k1)=sqrt(dJ1_exp(k1)^2+dJeff1(k1)^2);
    dJ2t(k1)=sqrt(dJ2_exp(k1)^2+dJeff2(k1)^2);
    dJ3t(k1)=sqrt(dJ3_exp(k1)^2+dJeff3(k1)^2);
    dJ4t(k1)=sqrt(dJ4_exp(k1)^2+dJeff4(k1)^2);
    dJ5t(k1)=sqrt(dJ5_exp(k1)^2+dJeff5(k1)^2);
%chi-square function
U = 'Chi-square for D in GDG';
    display(U)
    x_square(k1)=((Jeff1(k1)-J1_exp(k1))^2/dJ1t(k1)^2+(Jeff2(k1)-J2_exp(k1))^2/dJ2t(k1)^2+(Jeff3(k1)-J3_exp(k1))^2/dJ3t(k1)^2+(Jeff4(k1)-J4_exp(k1))^2/dJ4t(k1)^2+(Jeff5(k1)-J5_exp(k1))^2/dJ5t(k1)^2)/5
    %print probability function
    probN_GDG=probN;
    writematrix(probN_GDG)  
    elseif k1==15
     T = 'Coupling constants of D in GDAG';
    display(T)
    JNHCH=Jeff1(k1)
    JNHCH_exp=J1_exp(k1)
    JNHCO=Jeff2(k1)
    JNHCO_exp=J2_exp(k1)
    JCHCO=Jeff3(k1)
    JCHCO_exp=J3_exp(k1)
    JNHCbeta=Jeff4(k1)
    JNHCbeta_exp=J4_exp(k1)
    JNC=Jeff5(k1)
    JNC_exp=J5_exp(k1)
    %error calculation
    dJ1t(k1)=sqrt(dJ1_exp(k1)^2+dJeff1(k1)^2);
    dJ2t(k1)=sqrt(dJ2_exp(k1)^2+dJeff2(k1)^2);
    dJ3t(k1)=sqrt(dJ3_exp(k1)^2+dJeff3(k1)^2);
    dJ4t(k1)=sqrt(dJ4_exp(k1)^2+dJeff4(k1)^2);
    dJ5t(k1)=sqrt(dJ5_exp(k1)^2+dJeff5(k1)^2);
%chi-square function
U = 'Chi-square for D in GDAG';
    display(U)
    x_square(k1)=((Jeff1(k1)-J1_exp(k1))^2/dJ1t(k1)^2+(Jeff2(k1)-J2_exp(k1))^2/dJ2t(k1)^2+(Jeff3(k1)-J3_exp(k1))^2/dJ3t(k1)^2+(Jeff4(k1)-J4_exp(k1))^2/dJ4t(k1)^2+(Jeff5(k1)-J5_exp(k1))^2/dJ5t(k1)^2)/5
    %print probability function
    probN_GDaG_r=probN;
    writematrix(probN_GDaG_r)  
     elseif k1==16
     T = 'Coupling constants of D in GDKG';
    display(T)
    JNHCH=Jeff1(k1)
    JNHCH_exp=J1_exp(k1)
    JNHCO=Jeff2(k1)
    JNHCO_exp=J2_exp(k1)
    JCHCO=Jeff3(k1)
    JCHCO_exp=J3_exp(k1)
    JNHCbeta=Jeff4(k1)
    JNHCbeta_exp=J4_exp(k1)
    JNC=Jeff5(k1)
    JNC_exp=J5_exp(k1)
    %error calculation
    dJ1t(k1)=sqrt(dJ1_exp(k1)^2+dJeff1(k1)^2);
    dJ2t(k1)=sqrt(dJ2_exp(k1)^2+dJeff2(k1)^2);
    dJ3t(k1)=sqrt(dJ3_exp(k1)^2+dJeff3(k1)^2);
    dJ4t(k1)=sqrt(dJ4_exp(k1)^2+dJeff4(k1)^2);
    dJ5t(k1)=sqrt(dJ5_exp(k1)^2+dJeff5(k1)^2);
%chi-square function
U = 'Chi-square for D in GDKG';
    display(U)
    x_square(k1)=((Jeff1(k1)-J1_exp(k1))^2/dJ1t(k1)^2+(Jeff2(k1)-J2_exp(k1))^2/dJ2t(k1)^2+(Jeff3(k1)-J3_exp(k1))^2/dJ3t(k1)^2+(Jeff4(k1)-J4_exp(k1))^2/dJ4t(k1)^2+(Jeff5(k1)-J5_exp(k1))^2/dJ5t(k1)^2)/5
    %print probability function
    probN_GDkG=probN;
    writematrix(probN_GDkG)  
     elseif k1==17
     T = 'Coupling constants of D in GDLG';
    display(T)
    JNHCH=Jeff1(k1)
    JNHCH_exp=J1_exp(k1)
    JNHCO=Jeff2(k1)
    JNHCO_exp=J2_exp(k1)
    JCHCO=Jeff3(k1)
    JCHCO_exp=J3_exp(k1)
    JNHCbeta=Jeff4(k1)
    JNHCbeta_exp=J4_exp(k1)
    JNC=Jeff5(k1)
    JNC_exp=J5_exp(k1)
    %error calculation
    dJ1t(k1)=sqrt(dJ1_exp(k1)^2+dJeff1(k1)^2);
    dJ2t(k1)=sqrt(dJ2_exp(k1)^2+dJeff2(k1)^2);
    dJ3t(k1)=sqrt(dJ3_exp(k1)^2+dJeff3(k1)^2);
    dJ4t(k1)=sqrt(dJ4_exp(k1)^2+dJeff4(k1)^2);
    dJ5t(k1)=sqrt(dJ5_exp(k1)^2+dJeff5(k1)^2);
%chi-square function
U = 'Chi-square for D in GDLG';
    display(U)
    x_square(k1)=((Jeff1(k1)-J1_exp(k1))^2/dJ1t(k1)^2+(Jeff2(k1)-J2_exp(k1))^2/dJ2t(k1)^2+(Jeff3(k1)-J3_exp(k1))^2/dJ3t(k1)^2+(Jeff4(k1)-J4_exp(k1))^2/dJ4t(k1)^2+(Jeff5(k1)-J5_exp(k1))^2/dJ5t(k1)^2)/5
    %print probability function
    probN_GDlG_r=probN;
    writematrix(probN_GDlG_r)  
     elseif k1==18
     T = 'Coupling constants of D in GDVG';
    display(T)
    JNHCH=Jeff1(k1)
    JNHCH_exp=J1_exp(k1)
    JNHCO=Jeff2(k1)
    JNHCO_exp=J2_exp(k1)
    JCHCO=Jeff3(k1)
    JCHCO_exp=J3_exp(k1)
    JNHCbeta=Jeff4(k1)
    JNHCbeta_exp=J4_exp(k1)
    JNC=Jeff5(k1)
    JNC_exp=J5_exp(k1)
    %error calculation
    dJ1t(k1)=sqrt(dJ1_exp(k1)^2+dJeff1(k1)^2);
    dJ2t(k1)=sqrt(dJ2_exp(k1)^2+dJeff2(k1)^2);
    dJ3t(k1)=sqrt(dJ3_exp(k1)^2+dJeff3(k1)^2);
    dJ4t(k1)=sqrt(dJ4_exp(k1)^2+dJeff4(k1)^2);
    dJ5t(k1)=sqrt(dJ5_exp(k1)^2+dJeff5(k1)^2);
%chi-square function
U = 'Chi-square for D in GDVG';
    display(U)
    x_square(k1)=((Jeff1(k1)-J1_exp(k1))^2/dJ1t(k1)^2+(Jeff2(k1)-J2_exp(k1))^2/dJ2t(k1)^2+(Jeff3(k1)-J3_exp(k1))^2/dJ3t(k1)^2+(Jeff4(k1)-J4_exp(k1))^2/dJ4t(k1)^2+(Jeff5(k1)-J5_exp(k1))^2/dJ5t(k1)^2)/5
    %print probability function
    probN_GDvG=probN;
    writematrix(probN_GDvG)  
    elseif k1==19
     T = 'Coupling constants of S in GSG';
    display(T)
    JNHCH=Jeff1(k1)
    JNHCH_exp=J1_exp(k1)
    JNHCO=Jeff2(k1)
    JNHCO_exp=J2_exp(k1)
    JCHCO=Jeff3(k1)
    JCHCO_exp=J3_exp(k1)
    JNHCbeta=Jeff4(k1)
    JNHCbeta_exp=J4_exp(k1)
    JNC=Jeff5(k1)
    JNC_exp=J5_exp(k1)
    %error calculation
    dJ1t(k1)=sqrt(dJ1_exp(k1)^2+dJeff1(k1)^2);
    dJ2t(k1)=sqrt(dJ2_exp(k1)^2+dJeff2(k1)^2);
    dJ3t(k1)=sqrt(dJ3_exp(k1)^2+dJeff3(k1)^2);
    dJ4t(k1)=sqrt(dJ4_exp(k1)^2+dJeff4(k1)^2);
    dJ5t(k1)=sqrt(dJ5_exp(k1)^2+dJeff5(k1)^2);
%chi-square function
U = 'Chi-square for S in GSG';
    display(U)
    x_square(k1)=((Jeff1(k1)-J1_exp(k1))^2/dJ1t(k1)^2+(Jeff2(k1)-J2_exp(k1))^2/dJ2t(k1)^2+(Jeff3(k1)-J3_exp(k1))^2/dJ3t(k1)^2+(Jeff4(k1)-J4_exp(k1))^2/dJ4t(k1)^2+(Jeff5(k1)-J5_exp(k1))^2/dJ5t(k1)^2)/5
    %print probability function
    probN_GSG=probN;
    writematrix(probN_GSG)  
    elseif k1==20
     T = 'Coupling constants of S in GSAG';
    display(T)
    JNHCH=Jeff1(k1)
    JNHCH_exp=J1_exp(k1)
    JNHCO=Jeff2(k1)
    JNHCO_exp=J2_exp(k1)
    JCHCO=Jeff3(k1)
    JCHCO_exp=J3_exp(k1)
    JNHCbeta=Jeff4(k1)
    JNHCbeta_exp=J4_exp(k1)
    JNC=Jeff5(k1)
    JNC_exp=J5_exp(k1)
    %error calculation
    dJ1t(k1)=sqrt(dJ1_exp(k1)^2+dJeff1(k1)^2);
    dJ2t(k1)=sqrt(dJ2_exp(k1)^2+dJeff2(k1)^2);
    dJ3t(k1)=sqrt(dJ3_exp(k1)^2+dJeff3(k1)^2);
    dJ4t(k1)=sqrt(dJ4_exp(k1)^2+dJeff4(k1)^2);
    dJ5t(k1)=sqrt(dJ5_exp(k1)^2+dJeff5(k1)^2);
%chi-square function
U = 'Chi-square for S in GSAG';
    display(U)
    x_square(k1)=((Jeff1(k1)-J1_exp(k1))^2/dJ1t(k1)^2+(Jeff2(k1)-J2_exp(k1))^2/dJ2t(k1)^2+(Jeff3(k1)-J3_exp(k1))^2/dJ3t(k1)^2+(Jeff4(k1)-J4_exp(k1))^2/dJ4t(k1)^2+(Jeff5(k1)-J5_exp(k1))^2/dJ5t(k1)^2)/5
    %print probability function
    probN_GSaG_r=probN;
    writematrix(probN_GSaG_r)  
     elseif k1==21
     T = 'Coupling constants of S in GSKG';
    display(T)
    JNHCH=Jeff1(k1)
    JNHCH_exp=J1_exp(k1)
    JNHCO=Jeff2(k1)
    JNHCO_exp=J2_exp(k1)
    JCHCO=Jeff3(k1)
    JCHCO_exp=J3_exp(k1)
    JNHCbeta=Jeff4(k1)
    JNHCbeta_exp=J4_exp(k1)
    JNC=Jeff5(k1)
    JNC_exp=J5_exp(k1)
    %error calculation
    dJ1t(k1)=sqrt(dJ1_exp(k1)^2+dJeff1(k1)^2);
    dJ2t(k1)=sqrt(dJ2_exp(k1)^2+dJeff2(k1)^2);
    dJ3t(k1)=sqrt(dJ3_exp(k1)^2+dJeff3(k1)^2);
    dJ4t(k1)=sqrt(dJ4_exp(k1)^2+dJeff4(k1)^2);
    dJ5t(k1)=sqrt(dJ5_exp(k1)^2+dJeff5(k1)^2);
%chi-square function
U = 'Chi-square for S in GSKG';
    display(U)
    x_square(k1)=((Jeff1(k1)-J1_exp(k1))^2/dJ1t(k1)^2+(Jeff2(k1)-J2_exp(k1))^2/dJ2t(k1)^2+(Jeff3(k1)-J3_exp(k1))^2/dJ3t(k1)^2+(Jeff4(k1)-J4_exp(k1))^2/dJ4t(k1)^2+(Jeff5(k1)-J5_exp(k1))^2/dJ5t(k1)^2)/5
    %print probability function
    probN_GSkG=probN;
    writematrix(probN_GSkG)  
     elseif k1==22
     T = 'Coupling constants of S in GSLG';
    display(T)
    JNHCH=Jeff1(k1)
    JNHCH_exp=J1_exp(k1)
    JNHCO=Jeff2(k1)
    JNHCO_exp=J2_exp(k1)
    JCHCO=Jeff3(k1)
    JCHCO_exp=J3_exp(k1)
    JNHCbeta=Jeff4(k1)
    JNHCbeta_exp=J4_exp(k1)
    JNC=Jeff5(k1)
    JNC_exp=J5_exp(k1)
    %error calculation
    dJ1t(k1)=sqrt(dJ1_exp(k1)^2+dJeff1(k1)^2);
    dJ2t(k1)=sqrt(dJ2_exp(k1)^2+dJeff2(k1)^2);
    dJ3t(k1)=sqrt(dJ3_exp(k1)^2+dJeff3(k1)^2);
    dJ4t(k1)=sqrt(dJ4_exp(k1)^2+dJeff4(k1)^2);
    dJ5t(k1)=sqrt(dJ5_exp(k1)^2+dJeff5(k1)^2);
%chi-square function
U = 'Chi-square for S in GSLG';
    display(U)
    x_square(k1)=((Jeff1(k1)-J1_exp(k1))^2/dJ1t(k1)^2+(Jeff2(k1)-J2_exp(k1))^2/dJ2t(k1)^2+(Jeff3(k1)-J3_exp(k1))^2/dJ3t(k1)^2+(Jeff4(k1)-J4_exp(k1))^2/dJ4t(k1)^2+(Jeff5(k1)-J5_exp(k1))^2/dJ5t(k1)^2)/5
    %print probability function
    probN_GSlG_r=probN;
    writematrix(probN_GSlG_r)  
     elseif k1==23
     T = 'Coupling constants of S in GSVG';
    display(T)
    JNHCH=Jeff1(k1)
    JNHCH_exp=J1_exp(k1)
    JNHCO=Jeff2(k1)
    JNHCO_exp=J2_exp(k1)
    JCHCO=Jeff3(k1)
    JCHCO_exp=J3_exp(k1)
    JNHCbeta=Jeff4(k1)
    JNHCbeta_exp=J4_exp(k1)
    JNC=Jeff5(k1)
    JNC_exp=J5_exp(k1)
    %error calculation
    dJ1t(k1)=sqrt(dJ1_exp(k1)^2+dJeff1(k1)^2);
    dJ2t(k1)=sqrt(dJ2_exp(k1)^2+dJeff2(k1)^2);
    dJ3t(k1)=sqrt(dJ3_exp(k1)^2+dJeff3(k1)^2);
    dJ4t(k1)=sqrt(dJ4_exp(k1)^2+dJeff4(k1)^2);
    dJ5t(k1)=sqrt(dJ5_exp(k1)^2+dJeff5(k1)^2);
%chi-square function
U = 'Chi-square for S in GSVG';
    display(U)
    x_square(k1)=((Jeff1(k1)-J1_exp(k1))^2/dJ1t(k1)^2+(Jeff2(k1)-J2_exp(k1))^2/dJ2t(k1)^2+(Jeff3(k1)-J3_exp(k1))^2/dJ3t(k1)^2+(Jeff4(k1)-J4_exp(k1))^2/dJ4t(k1)^2+(Jeff5(k1)-J5_exp(k1))^2/dJ5t(k1)^2)/5
    %print probability function
 probN_GSvG=probN;
    writematrix(probN_GSvG)  
    elseif k1==24
     T = 'Coupling constants of V in GVG';
    display(T)
    JNHCH=Jeff1(k1)
    JNHCH_exp=J1_exp(k1)
    JNHCO=Jeff2(k1)
    JNHCO_exp=J2_exp(k1)
    JCHCO=Jeff3(k1)
    JCHCO_exp=J3_exp(k1)
    JNHCbeta=Jeff4(k1)
    JNHCbeta_exp=J4_exp(k1)
    JNC=Jeff5(k1)
    JNC_exp=J5_exp(k1)
    %error calculation
    dJ1t(k1)=sqrt(dJ1_exp(k1)^2+dJeff1(k1)^2);
    dJ2t(k1)=sqrt(dJ2_exp(k1)^2+dJeff2(k1)^2);
    dJ3t(k1)=sqrt(dJ3_exp(k1)^2+dJeff3(k1)^2);
    dJ4t(k1)=sqrt(dJ4_exp(k1)^2+dJeff4(k1)^2);
    dJ5t(k1)=sqrt(dJ5_exp(k1)^2+dJeff5(k1)^2);
%chi-square function
U = 'Chi-square for V in GVG';
    display(U)
    x_square(k1)=((Jeff1(k1)-J1_exp(k1))^2/dJ1t(k1)^2+(Jeff2(k1)-J2_exp(k1))^2/dJ2t(k1)^2+(Jeff3(k1)-J3_exp(k1))^2/dJ3t(k1)^2+(Jeff4(k1)-J4_exp(k1))^2/dJ4t(k1)^2+(Jeff5(k1)-J5_exp(k1))^2/dJ5t(k1)^2)/5
    %print probability function
     probN_GVG=probN;
    writematrix(probN_GVG)  
    elseif k1==25
     T = 'Coupling constants of V in GSVG';
    display(T)
    JNHCH=Jeff1(k1)
    JNHCH_exp=J1_exp(k1)
    JNHCO=Jeff2(k1)
    JNHCO_exp=J2_exp(k1)
    JCHCO=Jeff3(k1)
    JCHCO_exp=J3_exp(k1)
    JNHCbeta=Jeff4(k1)
    JNHCbeta_exp=J4_exp(k1)
    JNC=Jeff5(k1)
    JNC_exp=J5_exp(k1)
    %error calculation
    dJ1t(k1)=sqrt(dJ1_exp(k1)^2+dJeff1(k1)^2);
    dJ2t(k1)=sqrt(dJ2_exp(k1)^2+dJeff2(k1)^2);
    dJ3t(k1)=sqrt(dJ3_exp(k1)^2+dJeff3(k1)^2);
    dJ4t(k1)=sqrt(dJ4_exp(k1)^2+dJeff4(k1)^2);
    dJ5t(k1)=sqrt(dJ5_exp(k1)^2+dJeff5(k1)^2);
%chi-square function
U = 'Chi-square for V in GSVG';
    display(U)
    x_square(k1)=((Jeff1(k1)-J1_exp(k1))^2/dJ1t(k1)^2+(Jeff2(k1)-J2_exp(k1))^2/dJ2t(k1)^2+(Jeff3(k1)-J3_exp(k1))^2/dJ3t(k1)^2+(Jeff4(k1)-J4_exp(k1))^2/dJ4t(k1)^2+(Jeff5(k1)-J5_exp(k1))^2/dJ5t(k1)^2)/5
    %print probability function
     probN_GsVG_r=probN;
    writematrix(probN_GsVG_r)  
    elseif k1==26
     T = 'Coupling constants of V in GKVG';
    display(T)
    JNHCH=Jeff1(k1)
    JNHCH_exp=J1_exp(k1)
    JNHCO=Jeff2(k1)
    JNHCO_exp=J2_exp(k1)
    JCHCO=Jeff3(k1)
    JCHCO_exp=J3_exp(k1)
    JNHCbeta=Jeff4(k1)
    JNHCbeta_exp=J4_exp(k1)
    JNC=Jeff5(k1)
    JNC_exp=J5_exp(k1)
    %error calculation
    dJ1t(k1)=sqrt(dJ1_exp(k1)^2+dJeff1(k1)^2);
    dJ2t(k1)=sqrt(dJ2_exp(k1)^2+dJeff2(k1)^2);
    dJ3t(k1)=sqrt(dJ3_exp(k1)^2+dJeff3(k1)^2);
    dJ4t(k1)=sqrt(dJ4_exp(k1)^2+dJeff4(k1)^2);
    dJ5t(k1)=sqrt(dJ5_exp(k1)^2+dJeff5(k1)^2);
%chi-square function
U = 'Chi-square for V in GKVG';
    display(U)
    x_square(k1)=((Jeff1(k1)-J1_exp(k1))^2/dJ1t(k1)^2+(Jeff2(k1)-J2_exp(k1))^2/dJ2t(k1)^2+(Jeff3(k1)-J3_exp(k1))^2/dJ3t(k1)^2+(Jeff4(k1)-J4_exp(k1))^2/dJ4t(k1)^2+(Jeff5(k1)-J5_exp(k1))^2/dJ5t(k1)^2)/5
    %print probability function
     probN_GkVG=probN;
    writematrix(probN_GkVG)  
    elseif k1==27
     T = 'Coupling constants of V in GVLG';
    display(T)
    JNHCH=Jeff1(k1)
    JNHCH_exp=J1_exp(k1)
    JNHCO=Jeff2(k1)
    JNHCO_exp=J2_exp(k1)
    JCHCO=Jeff3(k1)
    JCHCO_exp=J3_exp(k1)
    JNHCbeta=Jeff4(k1)
    JNHCbeta_exp=J4_exp(k1)
    JNC=Jeff5(k1)
    JNC_exp=J5_exp(k1)
    %error calculation
    dJ1t(k1)=sqrt(dJ1_exp(k1)^2+dJeff1(k1)^2);
    dJ2t(k1)=sqrt(dJ2_exp(k1)^2+dJeff2(k1)^2);
    dJ3t(k1)=sqrt(dJ3_exp(k1)^2+dJeff3(k1)^2);
    dJ4t(k1)=sqrt(dJ4_exp(k1)^2+dJeff4(k1)^2);
    dJ5t(k1)=sqrt(dJ5_exp(k1)^2+dJeff5(k1)^2);
%chi-square function
U = 'Chi-square for V in GVLG';
    display(U)
    x_square(k1)=((Jeff1(k1)-J1_exp(k1))^2/dJ1t(k1)^2+(Jeff2(k1)-J2_exp(k1))^2/dJ2t(k1)^2+(Jeff3(k1)-J3_exp(k1))^2/dJ3t(k1)^2+(Jeff4(k1)-J4_exp(k1))^2/dJ4t(k1)^2+(Jeff5(k1)-J5_exp(k1))^2/dJ5t(k1)^2)/5
    %print probability function
     probN_GVlG_r=probN;
    writematrix(probN_GVlG_r)  
    elseif k1==28
     T = 'Coupling constants of V in GDVG';
    display(T)
    JNHCH=Jeff1(k1)
    JNHCH_exp=J1_exp(k1)
    JNHCO=Jeff2(k1)
    JNHCO_exp=J2_exp(k1)
    JCHCO=Jeff3(k1)
    JCHCO_exp=J3_exp(k1)
    JNHCbeta=Jeff4(k1)
    JNHCbeta_exp=J4_exp(k1)
    JNC=Jeff5(k1)
    JNC_exp=J5_exp(k1)
    %error calculation
    dJ1t(k1)=sqrt(dJ1_exp(k1)^2+dJeff1(k1)^2);
    dJ2t(k1)=sqrt(dJ2_exp(k1)^2+dJeff2(k1)^2);
    dJ3t(k1)=sqrt(dJ3_exp(k1)^2+dJeff3(k1)^2);
    dJ4t(k1)=sqrt(dJ4_exp(k1)^2+dJeff4(k1)^2);
    dJ5t(k1)=sqrt(dJ5_exp(k1)^2+dJeff5(k1)^2);
%chi-square function
U = 'Chi-square for V in GDVG';
    display(U)
    x_square(k1)=((Jeff1(k1)-J1_exp(k1))^2/dJ1t(k1)^2+(Jeff2(k1)-J2_exp(k1))^2/dJ2t(k1)^2+(Jeff3(k1)-J3_exp(k1))^2/dJ3t(k1)^2+(Jeff4(k1)-J4_exp(k1))^2/dJ4t(k1)^2+(Jeff5(k1)-J5_exp(k1))^2/dJ5t(k1)^2)/5
    %print probability function
     probN_GdVG_r=probN;
    writematrix(probN_GdVG_r)  
    elseif k1==29
     T = 'Coupling constants of V in GAVG';
    display(T)
    JNHCH=Jeff1(k1)
    JNHCH_exp=J1_exp(k1)
    JNHCO=Jeff2(k1)
    JNHCO_exp=J2_exp(k1)
    JCHCO=Jeff3(k1)
    JCHCO_exp=J3_exp(k1)
    JNHCbeta=Jeff4(k1)
    JNHCbeta_exp=J4_exp(k1)
    JNC=Jeff5(k1)
    JNC_exp=J5_exp(k1)
    %error calculation
    dJ1t(k1)=sqrt(dJ1_exp(k1)^2+dJeff1(k1)^2);
    dJ2t(k1)=sqrt(dJ2_exp(k1)^2+dJeff2(k1)^2);
    dJ3t(k1)=sqrt(dJ3_exp(k1)^2+dJeff3(k1)^2);
    dJ4t(k1)=sqrt(dJ4_exp(k1)^2+dJeff4(k1)^2);
    dJ5t(k1)=sqrt(dJ5_exp(k1)^2+dJeff5(k1)^2);
%chi-square function
U = 'Chi-square for V in GAVG';
    display(U)
    x_square(k1)=((Jeff1(k1)-J1_exp(k1))^2/dJ1t(k1)^2+(Jeff2(k1)-J2_exp(k1))^2/dJ2t(k1)^2+(Jeff3(k1)-J3_exp(k1))^2/dJ3t(k1)^2+(Jeff4(k1)-J4_exp(k1))^2/dJ4t(k1)^2+(Jeff5(k1)-J5_exp(k1))^2/dJ5t(k1)^2)/5
    %print probability function
    probN_GaVG_r=probN;
    writematrix(probN_GaVG_r)  
    elseif k1==30
     T = 'Coupling constants of K in GDKG';
    display(T)
    JNHCH=Jeff1(k1)
    JNHCH_exp=J1_exp(k1)
    JNHCO=Jeff2(k1)
    JNHCO_exp=J2_exp(k1)
    JCHCO=Jeff3(k1)
    JCHCO_exp=J3_exp(k1)
    JNHCbeta=Jeff4(k1)
    JNHCbeta_exp=J4_exp(k1)
    JNC=Jeff5(k1)
    JNC_exp=J5_exp(k1)
    %error calculation
    dJ1t(k1)=sqrt(dJ1_exp(k1)^2+dJeff1(k1)^2);
    dJ2t(k1)=sqrt(dJ2_exp(k1)^2+dJeff2(k1)^2);
    dJ3t(k1)=sqrt(dJ3_exp(k1)^2+dJeff3(k1)^2);
    dJ4t(k1)=sqrt(dJ4_exp(k1)^2+dJeff4(k1)^2);
    dJ5t(k1)=sqrt(dJ5_exp(k1)^2+dJeff5(k1)^2);
%chi-square function
U = 'Chi-square for K in GDKG';
    display(U)
    x_square(k1)=((Jeff1(k1)-J1_exp(k1))^2/dJ1t(k1)^2+(Jeff2(k1)-J2_exp(k1))^2/dJ2t(k1)^2+(Jeff3(k1)-J3_exp(k1))^2/dJ3t(k1)^2+(Jeff4(k1)-J4_exp(k1))^2/dJ4t(k1)^2+(Jeff5(k1)-J5_exp(k1))^2/dJ5t(k1)^2)/5
    %print probability function
     probN_GdKG_r=probN;
    writematrix(probN_GdKG_r)  
    elseif k1==31
     T = 'Coupling constants of K in GKLG';
    display(T)
    JNHCH=Jeff1(k1)
    JNHCH_exp=J1_exp(k1)
    JNHCO=Jeff2(k1)
    JNHCO_exp=J2_exp(k1)
    JCHCO=Jeff3(k1)
    JCHCO_exp=J3_exp(k1)
    JNHCbeta=Jeff4(k1)
    JNHCbeta_exp=J4_exp(k1)
    JNC=Jeff5(k1)
    JNC_exp=J5_exp(k1)
    %error calculation
    dJ1t(k1)=sqrt(dJ1_exp(k1)^2+dJeff1(k1)^2);
    dJ2t(k1)=sqrt(dJ2_exp(k1)^2+dJeff2(k1)^2);
    dJ3t(k1)=sqrt(dJ3_exp(k1)^2+dJeff3(k1)^2);
    dJ4t(k1)=sqrt(dJ4_exp(k1)^2+dJeff4(k1)^2);
    dJ5t(k1)=sqrt(dJ5_exp(k1)^2+dJeff5(k1)^2);
%chi-square function
U = 'Chi-square for K in GKLG';
    display(U)
    x_square(k1)=((Jeff1(k1)-J1_exp(k1))^2/dJ1t(k1)^2+(Jeff2(k1)-J2_exp(k1))^2/dJ2t(k1)^2+(Jeff3(k1)-J3_exp(k1))^2/dJ3t(k1)^2+(Jeff4(k1)-J4_exp(k1))^2/dJ4t(k1)^2+(Jeff5(k1)-J5_exp(k1))^2/dJ5t(k1)^2)/5
    %print probability function
     probN_GKlG_r=probN;
    writematrix(probN_GKlG_r)  
    elseif k1==32
     T = 'Coupling constants of K in GKVG';
    display(T)
    JNHCH=Jeff1(k1)
    JNHCH_exp=J1_exp(k1)
    JNHCO=Jeff2(k1)
    JNHCO_exp=J2_exp(k1)
    JCHCO=Jeff3(k1)
    JCHCO_exp=J3_exp(k1)
    JNHCbeta=Jeff4(k1)
    JNHCbeta_exp=J4_exp(k1)
    JNC=Jeff5(k1)
    JNC_exp=J5_exp(k1)
    %error calculation
    dJ1t(k1)=sqrt(dJ1_exp(k1)^2+dJeff1(k1)^2);
    dJ2t(k1)=sqrt(dJ2_exp(k1)^2+dJeff2(k1)^2);
    dJ3t(k1)=sqrt(dJ3_exp(k1)^2+dJeff3(k1)^2);
    dJ4t(k1)=sqrt(dJ4_exp(k1)^2+dJeff4(k1)^2);
    dJ5t(k1)=sqrt(dJ5_exp(k1)^2+dJeff5(k1)^2);
%chi-square function
U = 'Chi-square for K in GKVG';
    display(U)
    x_square(k1)=((Jeff1(k1)-J1_exp(k1))^2/dJ1t(k1)^2+(Jeff2(k1)-J2_exp(k1))^2/dJ2t(k1)^2+(Jeff3(k1)-J3_exp(k1))^2/dJ3t(k1)^2+(Jeff4(k1)-J4_exp(k1))^2/dJ4t(k1)^2+(Jeff5(k1)-J5_exp(k1))^2/dJ5t(k1)^2)/5
    %print probability function
    probN_GKvG_r=probN;
    writematrix(probN_GKvG_r)
    elseif k1==33
     T = 'Coupling constants of K in GSKG';
    display(T)
    JNHCH=Jeff1(k1)
    JNHCH_exp=J1_exp(k1)
    JNHCO=Jeff2(k1)
    JNHCO_exp=J2_exp(k1)
    JCHCO=Jeff3(k1)
    JCHCO_exp=J3_exp(k1)
    JNHCbeta=Jeff4(k1)
    JNHCbeta_exp=J4_exp(k1)
    JNC=Jeff5(k1)
    JNC_exp=J5_exp(k1)
    %error calculation
    dJ1t(k1)=sqrt(dJ1_exp(k1)^2+dJeff1(k1)^2);
    dJ2t(k1)=sqrt(dJ2_exp(k1)^2+dJeff2(k1)^2);
    dJ3t(k1)=sqrt(dJ3_exp(k1)^2+dJeff3(k1)^2);
    dJ4t(k1)=sqrt(dJ4_exp(k1)^2+dJeff4(k1)^2);
    dJ5t(k1)=sqrt(dJ5_exp(k1)^2+dJeff5(k1)^2);
%chi-square function
U = 'Chi-square for K in GSKG';
    display(U)
    x_square(k1)=((Jeff1(k1)-J1_exp(k1))^2/dJ1t(k1)^2+(Jeff2(k1)-J2_exp(k1))^2/dJ2t(k1)^2+(Jeff3(k1)-J3_exp(k1))^2/dJ3t(k1)^2+(Jeff4(k1)-J4_exp(k1))^2/dJ4t(k1)^2+(Jeff5(k1)-J5_exp(k1))^2/dJ5t(k1)^2)/5
    %print probability function
probN_GsKG_r=probN;
    writematrix(probN_GsKG_r)
    end
end
